# Supplementary material for: (Z)-N-[3-(Phenyl­sulfon­yl)thia­zolidin-2-yl­idene]cyanamide
Source: Acta Crystallogr Sect E Struct Rep Online. 2010 Oct 20;66(Pt 11):o2871. doi: 10.1107/S1600536810041371 (PMC3009287; doi:10.1107/S1600536810041371)
Supplement: Supplementary file 2 [file e-66-o2871-Isup2.hkl]

# 
# h,k,l, Fc-squared, Fo-squared, sigma(Fo-squared) and status flag 
# 
data_I
_shelx_title ' SA683c in I4(1)/a' 
_shelx_refln_list_code          4 
_shelx_F_calc_maximum      645.06 
_exptl_crystal_F_000      2208.00 
_reflns_d_resolution_high  0.8406 
 
loop_ 
 _symmetry_equiv_pos_as_xyz 
 'x, y, z' 
 '-x+1/2, -y, z+1/2' 
 '-y+3/4, x+1/4, z+1/4' 
 'y+3/4, -x+3/4, z+3/4' 
 'x+1/2, y+1/2, z+1/2' 
 '-x+1, -y+1/2, z+1' 
 '-y+5/4, x+3/4, z+3/4' 
 'y+5/4, -x+5/4, z+5/4' 
 '-x, -y, -z' 
 'x-1/2, y, -z-1/2' 
 'y-3/4, -x-1/4, -z-1/4' 
 '-y-3/4, x-3/4, -z-3/4' 
 '-x+1/2, -y+1/2, -z+1/2' 
 'x, y+1/2, -z' 
 'y-1/4, -x+1/4, -z+1/4' 
 '-y-1/4, x-1/4, -z-1/4' 
 
_cell_length_a    15.1863 
_cell_length_b    15.1863 
_cell_length_c    19.8578 
_cell_angle_alpha  90.000 
_cell_angle_beta   90.000 
_cell_angle_gamma  90.000 
 
_shelx_F_squared_multiplier     1.000 
 
loop_ 
 _refln_index_h 
 _refln_index_k 
 _refln_index_l 
 _refln_F_squared_calc 
 _refln_F_squared_meas 
 _refln_F_squared_sigma 
 _refln_observed_status 
   0   2   0     2887.16     2040.34     59.29 o 
   2   2   0    13709.41    13580.20    266.67 o 
  -2   4   0      675.30      589.09     48.81 o 
   0   4   0   416096.03   391314.63   6263.25 o 
   2   4   0       86.11      148.11     13.00 o 
   4   4   0       40.08       33.79      7.98 o 
  -4   6   0     1054.58     1281.37     49.56 o 
  -2   6   0     1169.62     1022.31     53.58 o 
   0   6   0    82631.48    88573.52    637.33 o 
   2   6   0     5133.98     4520.91    182.03 o 
   4   6   0    75988.32    78312.92   1197.71 o 
   6   6   0    13736.10    15377.87    197.14 o 
  -6   8   0     3944.83     3914.66    273.39 o 
  -4   8   0    14720.96    14645.95    293.03 o 
  -2   8   0    20425.58    20082.45    251.01 o 
   0   8   0    10110.82     9575.17    157.41 o 
   2   8   0    52971.72    56846.23    731.48 o 
   4   8   0     2510.44     2287.18    132.20 o 
   6   8   0    52194.86    54863.30   1288.70 o 
   8   8   0     3184.79     3069.04     91.74 o 
  -8  10   0     3040.88     3070.23    134.31 o 
  -6  10   0    14203.63    14528.76    460.72 o 
  -4  10   0    14022.51    13949.30    259.17 o 
  -2  10   0     3073.12     2920.31    175.49 o 
   0  10   0     5668.90     4758.48    225.09 o 
   2  10   0     4589.84     4314.85    333.91 o 
   4  10   0     3599.70     3914.10    134.27 o 
   6  10   0       43.77       25.44     20.36 o 
   8  10   0     3923.18     3855.91    152.95 o 
  10  10   0     4216.89     4194.26    236.18 o 
 -10  12   0      147.19       85.11     29.07 o 
  -8  12   0     9864.10     9932.03    294.51 o 
  -6  12   0     1357.21     1251.85    149.68 o 
  -4  12   0      688.79      573.00     71.33 o 
  -2  12   0        1.96      102.29     22.39 o 
   0  12   0    11891.60    12603.11    584.50 o 
   2  12   0     2058.83     1720.98    151.26 o 
   4  12   0      178.16      133.28     24.17 o 
   6  12   0       59.11      101.95     24.70 o 
   8  12   0        0.65       47.50     32.69 o 
  10  12   0     3269.79     3683.36    343.40 o 
  12  12   0     6161.54     6212.20    491.08 o 
 -10  14   0     3215.07     3958.54    360.75 o 
  -8  14   0      154.18      194.34     52.86 o 
  -6  14   0     1282.76     1319.05    160.60 o 
  -4  14   0     2277.84     2258.91    168.60 o 
  -2  14   0     4551.06     5045.24    264.88 o 
   0  14   0     3845.50     4165.46    249.77 o 
   2  14   0      209.20      249.70     47.05 o 
   4  14   0      499.64      567.47     54.71 o 
   6  14   0      108.44       59.89     26.85 o 
   8  14   0     1553.28     1468.46    154.89 o 
  10  14   0     2452.18     2565.13    587.93 o 
  -8  16   0      621.97      408.36     69.81 o 
  -6  16   0       50.84       43.89     18.97 o 
  -4  16   0     1620.47     1929.64    263.50 o 
  -2  16   0       84.19       66.92     23.11 o 
   0  16   0      477.76      474.95     57.60 o 
   2  16   0     1185.30     1278.46    136.58 o 
   4  16   0     2056.64     2130.69    195.38 o 
   6  16   0      351.44      404.99     58.35 o 
   8  16   0     4345.36     4862.47    285.88 o 
   0  18   0      774.26      821.28    108.14 o 
   0   1   1    12927.11        2.20      1.07 o 
  -1   2   1     9566.90     9177.31     89.68 o 
   1   2   1      874.20      986.10     21.07 o 
  -2   3   1     9686.21    10215.01    115.13 o 
   0   3   1    28330.83    27111.51    237.82 o 
   2   3   1      194.16      259.02     10.73 o 
  -3   4   1    77883.75    75981.31    803.57 o 
  -1   4   1    27030.92    28971.35    327.11 o 
   1   4   1   200070.52   195360.88   1719.88 o 
   3   4   1     3357.48     3491.67     89.11 o 
  -4   5   1    10344.28     9214.86     89.27 o 
  -2   5   1     5249.39     5683.38     80.52 o 
   0   5   1    24254.60    24918.36    153.39 o 
   2   5   1    27297.89    29987.66    233.30 o 
   4   5   1       99.63       57.52      7.61 o 
  -5   6   1     8801.84     8934.14    163.65 o 
  -3   6   1    18213.82    19190.77    262.33 o 
  -1   6   1    42379.53    43903.73    387.74 o 
   1   6   1     3470.14     3960.78     58.01 o 
   3   6   1     8017.76     8603.09     80.32 o 
   5   6   1     8008.74     7731.41     94.40 o 
  -6   7   1     7150.63     7228.35    122.05 o 
  -4   7   1     8058.07     8676.62    105.66 o 
  -2   7   1     2439.35     2152.69     49.66 o 
   0   7   1    57731.88    59601.94    568.15 o 
   2   7   1     6884.50     7849.01    146.68 o 
   4   7   1    19836.91    20351.35    328.14 o 
   6   7   1    10862.51    11593.45    226.52 o 
  -7   8   1      451.34      522.67     36.32 o 
  -5   8   1    24022.52    25271.96    425.49 o 
  -3   8   1      406.77      516.53     27.04 o 
  -1   8   1     8951.83     9085.48    121.63 o 
   1   8   1      594.10      903.94     56.20 o 
   3   8   1     4793.52     4738.88    192.79 o 
   5   8   1     7070.28     6853.45    134.16 o 
   7   8   1     1554.26     1407.08     64.87 o 
  -8   9   1     4735.80     4774.11    112.07 o 
  -6   9   1      165.40      234.24     25.08 o 
  -4   9   1     6091.34     5994.38     99.48 o 
  -2   9   1     6969.13     7127.00    152.67 o 
   0   9   1      225.28      214.44     15.00 o 
   2   9   1       56.50      102.68     27.40 o 
   4   9   1     1591.92     1682.47     84.13 o 
   6   9   1      578.22      544.46     36.64 o 
   8   9   1    13610.40    14175.96    266.74 o 
  -9  10   1      424.75      421.95     52.43 o 
  -7  10   1    14250.68    13658.11    297.97 o 
  -5  10   1      894.59      820.43     48.05 o 
  -3  10   1     5735.50     5484.56    106.94 o 
  -1  10   1     5182.78     5136.43    168.19 o 
   1  10   1     6638.97     6531.26    213.31 o 
   3  10   1       65.37      118.56     17.65 o 
   5  10   1      619.89      662.19     53.34 o 
   7  10   1     1811.11     1614.07    120.29 o 
   9  10   1       17.96       39.87     10.34 o 
 -10  11   1       26.08       52.24     12.79 o 
  -8  11   1     7498.94     7735.56    292.19 o 
  -6  11   1      143.09      120.72     14.23 o 
  -4  11   1     2798.27     2467.34    122.02 o 
  -2  11   1      998.29      949.39     96.49 o 
   0  11   1     6579.78     6718.31    257.03 o 
   2  11   1      189.92      159.01     19.01 o 
   4  11   1     8224.44     8414.41    202.28 o 
   6  11   1     3861.56     3570.22    162.53 o 
   8  11   1      698.17      598.36     59.86 o 
  10  11   1     5769.91     5910.54    168.85 o 
 -11  12   1      216.52      148.42     30.87 o 
  -9  12   1       39.86       52.49     21.67 o 
  -7  12   1      931.91      650.46     42.17 o 
  -5  12   1     3960.16     3575.48    148.06 o 
  -3  12   1      125.25      130.94     17.41 o 
  -1  12   1     6129.33     5963.11    149.57 o 
   1  12   1     1034.23     1251.21     78.61 o 
   3  12   1    10241.53    10442.40    223.94 o 
   5  12   1      442.11      545.55     51.60 o 
   7  12   1     7562.15     7797.97    191.69 o 
   9  12   1        5.57       53.36     14.34 o 
  11  12   1     2220.90     2120.32    202.69 o 
 -12  13   1       88.66      231.80     95.03 o 
 -10  13   1     1077.83     1047.57     66.76 o 
  -8  13   1     5171.86     5492.44    120.44 o 
  -6  13   1       66.40       77.93     17.67 o 
  -4  13   1      263.18      281.17     36.93 o 
  -2  13   1     3689.51     3518.73    123.75 o 
   0  13   1      649.60      800.27     66.93 o 
   2  13   1      744.00      815.48     44.33 o 
   4  13   1      229.20      211.14     39.02 o 
   6  13   1      344.59      466.04     52.88 o 
   8  13   1      555.79      564.38     37.68 o 
  10  13   1      124.08       98.35     31.57 o 
  12  13   1      539.87      631.55     73.89 o 
 -11  14   1        0.16       83.05     27.32 o 
  -9  14   1     2779.95     2639.95    206.27 o 
  -7  14   1        0.77       12.36     14.76 o 
  -5  14   1     4028.73     4423.67    180.90 o 
  -3  14   1      350.27      413.68     33.88 o 
  -1  14   1     1374.16     1397.44    115.54 o 
   1  14   1      500.86      574.72     42.74 o 
   3  14   1     1548.00     1553.27     99.18 o 
   5  14   1     2297.15     2525.70    146.44 o 
   7  14   1        0.08       39.21     25.16 o 
   9  14   1      645.64      564.26     48.69 o 
  11  14   1       28.63       56.93     20.04 o 
 -10  15   1       74.94       93.19     24.41 o 
  -8  15   1      688.33      776.84    118.40 o 
  -6  15   1        8.46       83.24     34.54 o 
  -4  15   1      358.78      281.87     34.95 o 
  -2  15   1      225.49      208.64     27.30 o 
   0  15   1     2902.54     3160.23    177.64 o 
   2  15   1        3.15       29.60     18.35 o 
   4  15   1     1006.96      918.99     61.27 o 
   6  15   1     1572.26     1607.49    105.24 o 
   8  15   1       27.65       85.42     20.85 o 
  10  15   1     1272.34     1296.91     95.83 o 
  -7  16   1        9.11      157.01     54.07 o 
  -5  16   1      650.41      580.38     49.52 o 
  -3  16   1      237.71      227.90     39.14 o 
  -1  16   1        1.03       43.99     16.25 o 
   1  16   1      247.79      248.83     40.30 o 
   3  16   1      290.77      310.87     40.61 o 
   5  16   1      996.84     1056.50     70.58 o 
   7  16   1      430.41      420.85     40.80 o 
  -6  17   1       40.11       74.43     39.95 o 
  -4  17   1     2490.25     2506.60    237.76 o 
  -2  17   1       48.69       49.04     15.55 o 
   0  17   1      311.89      262.53     31.87 o 
   2  17   1     2409.82     2759.59    152.47 o 
   4  17   1      121.31      100.82     27.72 o 
   6  17   1       37.40       62.19     16.28 o 
  -1  18   1     3254.84     3249.77    198.54 o 
   1  18   1        4.20       73.70     20.63 o 
   1   1   2     7243.67     4110.26     73.44 o 
   0   2   2    35853.74    34436.68    363.35 o 
  -1   3   2    19121.61    19486.97    184.87 o 
   1   3   2      128.69      134.35     11.65 o 
   3   3   2      268.72      291.22     18.90 o 
  -2   4   2      673.92      582.04     22.82 o 
   0   4   2   106418.77   104360.58    924.38 o 
   2   4   2      137.88      132.84     12.24 o 
   4   4   2     3903.47     4564.59     87.90 o 
  -3   5   2    14906.10    16082.35    200.52 o 
  -1   5   2    31323.06    32943.74    447.11 o 
   1   5   2    16492.82    17436.66    137.86 o 
   3   5   2    12737.28    13728.63    217.62 o 
   5   5   2     1646.98     1601.49     56.05 o 
  -4   6   2    10604.81     9412.02    144.69 o 
  -2   6   2      268.15      148.41      9.57 o 
   0   6   2    25876.88    25991.40    252.07 o 
   2   6   2     1896.91     2056.66     37.37 o 
   4   6   2     3113.90     3373.29     91.12 o 
   6   6   2     3233.71     3389.34     91.37 o 
  -5   7   2    13639.72    13231.42    204.95 o 
  -3   7   2     2098.21     2057.96     57.89 o 
  -1   7   2      461.23      475.31     19.13 o 
   1   7   2     2194.32     2094.62     51.91 o 
   3   7   2    11742.42    11642.35    145.26 o 
   5   7   2      982.74     1023.14     46.48 o 
   7   7   2     2539.28     2578.86     57.46 o 
  -6   8   2    11282.42    11489.71    199.74 o 
  -4   8   2      821.36      926.47     47.37 o 
  -2   8   2    30925.03    31819.40    584.22 o 
   0   8   2    74333.03    81582.99    705.24 o 
   2   8   2    52216.61    53881.27    737.45 o 
   4   8   2       31.01       91.88     15.41 o 
   6   8   2     1705.93     1642.00     72.58 o 
   8   8   2     3572.39     3207.06     92.45 o 
  -7   9   2     1600.24     1583.05     51.60 o 
  -5   9   2     1086.04     1135.81     48.74 o 
  -3   9   2      552.80      582.48     32.29 o 
  -1   9   2     5218.68     5558.61    115.34 o 
   1   9   2        1.18       43.36     10.14 o 
   3   9   2       21.80       54.44      9.29 o 
   5   9   2       23.14       42.87      9.38 o 
   7   9   2       39.86       49.68     11.70 o 
   9   9   2     1205.84      990.11     67.99 o 
  -8  10   2    16348.11    16788.71    398.62 o 
  -6  10   2     4969.13     5220.27    132.23 o 
  -4  10   2     1237.37     1182.85     47.48 o 
  -2  10   2    16875.54    17550.20    255.35 o 
   0  10   2      550.81      685.13     42.97 o 
   2  10   2     1052.39     1041.50     59.76 o 
   4  10   2     6721.59     6912.01    130.25 o 
   6  10   2      385.52      385.49     35.72 o 
   8  10   2      671.64      615.87     42.18 o 
  10  10   2     1063.96      859.34     67.04 o 
  -9  11   2      645.05      595.77     47.40 o 
  -7  11   2      378.04      296.64     29.22 o 
  -5  11   2     1819.48     1784.03     87.06 o 
  -3  11   2     1919.31     1809.60     78.00 o 
  -1  11   2     1883.15     1710.68     85.14 o 
   1  11   2      511.41      425.11     39.20 o 
   3  11   2      299.65      305.87     36.17 o 
   5  11   2       25.00       51.87     11.71 o 
   7  11   2       23.69       56.46     19.17 o 
   9  11   2      588.91      734.25     44.75 o 
  11  11   2     2441.33     2242.65    143.13 o 
 -10  12   2       26.23       41.21     15.41 o 
  -8  12   2      352.85      305.52     37.97 o 
  -6  12   2       10.60       49.95     21.46 o 
  -4  12   2    14643.88    15358.41    448.39 o 
  -2  12   2       35.66       71.35     20.87 o 
   0  12   2      284.17      347.55     31.18 o 
   2  12   2      117.72      275.08     24.44 o 
   4  12   2     2182.82     2606.93    138.65 o 
   6  12   2     9366.99     9519.97    235.30 o 
   8  12   2     5448.35     5745.99    231.73 o 
  10  12   2      102.16       81.01     23.06 o 
  12  12   2      442.27      423.48     61.01 o 
 -11  13   2       34.03       45.07     22.80 o 
  -9  13   2       14.68       33.98     18.24 o 
  -7  13   2       58.43       61.13     22.89 o 
  -5  13   2     1246.00     1474.53     86.75 o 
  -3  13   2     1296.37     1242.21     57.98 o 
  -1  13   2     1446.45     1552.65     89.74 o 
   1  13   2     5055.43     5242.82    168.66 o 
   3  13   2      135.28      140.24     23.72 o 
   5  13   2     4836.32     5254.28    164.74 o 
   7  13   2       24.09       33.97     12.54 o 
   9  13   2        3.61       57.01     15.00 o 
  11  13   2      640.19      549.96     70.68 o 
 -10  14   2     2612.56     2207.64    192.40 o 
  -8  14   2     4191.97     4478.00    279.69 o 
  -6  14   2     4775.17     5442.79    201.29 o 
  -4  14   2        4.45       56.65     34.18 o 
  -2  14   2      289.27      259.23     47.00 o 
   0  14   2      166.40      142.76     33.23 o 
   2  14   2     1174.53     1468.31     85.76 o 
   4  14   2      281.90      381.52     41.00 o 
   6  14   2      531.06      520.11     43.62 o 
   8  14   2      631.59      568.46     52.51 o 
  10  14   2      201.93      135.78     47.41 o 
  -9  15   2        7.35       50.62     21.36 o 
  -7  15   2     1672.29     1601.21    121.86 o 
  -5  15   2     1053.90     1089.73     81.41 o 
  -3  15   2      398.27      352.83     43.15 o 
  -1  15   2      452.70      451.70     48.18 o 
   1  15   2     1346.59     1259.28     72.33 o 
   3  15   2       46.87       60.00     14.13 o 
   5  15   2     1231.94     1116.40     85.27 o 
   7  15   2       99.95       70.89     17.43 o 
   9  15   2      557.21      441.24     59.32 o 
  -8  16   2      121.09       65.05     32.28 o 
  -6  16   2      997.25      820.58    123.65 o 
  -4  16   2     1020.29     1029.66     88.49 o 
  -2  16   2       35.55       45.84     37.97 o 
   0  16   2     2131.12     2130.25    148.55 o 
   2  16   2       93.36       95.05     22.35 o 
   4  16   2     1771.59     1815.06    113.58 o 
   6  16   2     3167.53     2801.34    150.13 o 
   8  16   2       54.51      143.60     35.63 o 
  -5  17   2      687.63      827.81     77.97 o 
  -3  17   2      435.73      451.21     52.20 o 
  -1  17   2      297.66      323.56     29.91 o 
   1  17   2      104.65      105.24     18.75 o 
   3  17   2      275.77      222.37     32.34 o 
   5  17   2      652.02      638.59     50.19 o 
   0  18   2     5743.40     5919.45    289.31 o 
   0   1   3    59024.25    57443.66    288.33 o 
  -1   2   3    42849.45    41501.77    269.75 o 
   1   2   3    37459.98    36332.77    196.71 o 
  -2   3   3     2985.55     2993.36     73.95 o 
   0   3   3    16413.81    15607.09    145.98 o 
   2   3   3      537.02      545.06     18.92 o 
  -1   4   3    20387.23    20940.49    261.58 o 
   1   4   3    52651.73    52611.24    600.38 o 
   3   4   3      651.71      628.47     19.65 o 
  -4   5   3    19025.00    18743.59    223.05 o 
  -2   5   3     1368.60     1599.41     41.17 o 
   0   5   3    45450.30    47551.17    342.24 o 
   2   5   3      702.09      860.38     42.55 o 
   4   5   3     3101.25     3298.56    103.83 o 
  -5   6   3    14972.73    14793.09    175.11 o 
  -3   6   3      807.32     1156.46     51.40 o 
  -1   6   3      748.41      912.73     40.61 o 
   1   6   3     5258.26     5778.92     68.12 o 
   3   6   3     6201.61     5670.12    107.37 o 
   5   6   3      881.68      752.99     32.26 o 
  -6   7   3      202.89      216.77     16.89 o 
  -4   7   3     9822.62     9523.95     91.23 o 
  -2   7   3      706.04      754.60     29.15 o 
   0   7   3      192.50      136.72     13.17 o 
   2   7   3    13726.17    14067.17    162.16 o 
   4   7   3     7349.78     7498.79    104.09 o 
   6   7   3     1061.89      959.92     46.67 o 
  -7   8   3     1130.84     1254.07     80.79 o 
  -5   8   3    11973.06    11877.95    170.68 o 
  -3   8   3     3076.42     3112.36    101.45 o 
  -1   8   3     2108.02     2029.95     93.58 o 
   1   8   3     2553.56     2644.01    118.41 o 
   3   8   3     2041.91     2138.02     68.42 o 
   5   8   3        3.49       20.64      7.63 o 
   7   8   3    10874.00    10991.74    153.62 o 
  -8   9   3     4830.55     5316.28    124.13 o 
  -6   9   3        1.34       37.56      8.22 o 
  -4   9   3       10.42       33.93      6.20 o 
  -2   9   3      263.30      248.60     17.24 o 
   0   9   3    29005.89    29660.54    508.89 o 
   2   9   3      136.67      137.16     20.27 o 
   4   9   3    22714.27    23160.24    363.61 o 
   6   9   3     2271.35     2165.68     74.15 o 
   8   9   3        0.04       70.05     20.19 o 
  -9  10   3      399.14      393.19     37.00 o 
  -7  10   3     1148.92     1238.93     83.28 o 
  -5  10   3      740.25      748.81     53.96 o 
  -3  10   3      797.87      695.03     40.93 o 
  -1  10   3    11029.80    11159.68    257.21 o 
   1  10   3     1421.50     1388.41     92.62 o 
   3  10   3       41.36       80.02     11.10 o 
   5  10   3     4743.92     4441.77    327.44 o 
   7  10   3      630.72      604.24     58.02 o 
   9  10   3      135.16      107.41     32.06 o 
 -10  11   3      620.71      557.54     43.54 o 
  -8  11   3       19.56       28.45     16.00 o 
  -6  11   3       42.58       61.69      8.23 o 
  -4  11   3      549.43      504.10     31.87 o 
  -2  11   3     3713.14     3633.36    122.34 o 
   0  11   3    11779.22    11704.48    244.61 o 
   2  11   3     1037.27     1060.43     60.73 o 
   4  11   3     1240.10     1170.16     66.24 o 
   6  11   3       26.20       50.08     17.27 o 
   8  11   3      407.00      392.80     33.11 o 
  10  11   3     4711.41     4682.37    154.69 o 
 -11  12   3     4100.54     4119.87    302.66 o 
  -9  12   3     3344.65     3296.82    133.74 o 
  -7  12   3     6396.75     6835.99    310.49 o 
  -5  12   3       79.88       70.91     18.90 o 
  -3  12   3     8349.36     9248.92    213.89 o 
  -1  12   3        0.85       47.04     18.29 o 
   1  12   3     5612.09     5566.03    170.13 o 
   3  12   3     4258.81     4226.68    120.59 o 
   5  12   3      124.67      107.32     20.16 o 
   7  12   3      517.28      471.04     37.76 o 
   9  12   3     1297.22     1155.17     71.21 o 
  11  12   3     3838.08     3711.90    221.74 o 
 -12  13   3      503.05      478.51     59.17 o 
 -10  13   3      817.40      622.97     68.40 o 
  -8  13   3     1454.95     1415.62     86.03 o 
  -6  13   3       46.32       46.00     10.84 o 
  -4  13   3      895.73      886.72     83.67 o 
  -2  13   3      192.12      145.36     19.79 o 
   0  13   3       39.42       56.02     12.43 o 
   2  13   3     1496.38     1422.07     87.82 o 
   4  13   3      469.02      512.72     58.53 o 
   6  13   3      907.72      792.70     68.43 o 
   8  13   3     1326.27     1337.47     74.45 o 
  10  13   3      386.93      307.97     33.48 o 
  12  13   3      553.58      430.21     64.50 o 
 -11  14   3        1.18       90.52     20.97 o 
  -9  14   3     1173.64     1052.09    145.68 o 
  -7  14   3      629.48      594.49     50.92 o 
  -5  14   3     3354.98     3507.80    182.04 o 
  -3  14   3       42.28       80.89     19.45 o 
  -1  14   3    10399.84    11282.30    240.51 o 
   1  14   3      731.37      823.73     68.09 o 
   3  14   3      199.64      230.12     24.84 o 
   5  14   3      607.43      471.36     56.80 o 
   7  14   3       21.28       49.47     18.59 o 
   9  14   3       50.05       54.07     17.76 o 
  11  14   3      111.99      108.12     19.92 o 
  -8  15   3     1006.38     1059.00    204.05 o 
  -6  15   3       96.26      164.49     82.32 o 
  -4  15   3      708.35      750.18     52.35 o 
  -2  15   3     1986.78     2227.01    131.96 o 
   0  15   3      198.53      203.16     33.08 o 
   2  15   3       26.83       76.72     21.80 o 
   4  15   3     2321.05     2390.92    156.14 o 
   6  15   3       24.70       68.15     29.46 o 
   8  15   3     2245.47     2237.11    111.61 o 
  -7  16   3      313.76      183.08     48.00 o 
  -5  16   3       75.79      101.28     28.44 o 
  -3  16   3       95.14       96.79     19.21 o 
  -1  16   3       69.27       15.40     12.67 o 
   1  16   3      271.64      324.55     31.02 o 
   3  16   3        2.51       50.32     14.99 o 
   5  16   3      102.15      165.81     24.86 o 
   7  16   3     1187.73     1238.50     84.08 o 
  -4  17   3       88.41      134.10     34.75 o 
  -2  17   3     1189.29     1206.82    106.93 o 
   0  17   3        0.06       42.56     26.62 o 
   2  17   3       27.66       99.35     24.29 o 
   4  17   3      437.60      392.42     38.57 o 
   0   0   4   225858.59   215885.39   2573.47 o 
   1   1   4     1536.38     1392.09     35.73 o 
   0   2   4     5590.56     5043.31     64.95 o 
   2   2   4      572.69      570.35     16.72 o 
  -1   3   4     1534.78     1749.07     38.24 o 
   1   3   4    16316.34    15305.85    106.64 o 
   3   3   4    16210.92    14780.67    344.61 o 
  -2   4   4    42025.15    40672.73    249.98 o 
   0   4   4     5338.36     5302.03     81.33 o 
   2   4   4     1271.61     1358.65     46.67 o 
   4   4   4     4386.58     4311.22    101.33 o 
  -3   5   4      564.75      731.27     29.32 o 
  -1   5   4     6298.52     6502.80     82.61 o 
   1   5   4     4290.75     4346.95     66.34 o 
   3   5   4    15885.37    15999.53    283.89 o 
   5   5   4    12281.48    12574.00    192.94 o 
  -4   6   4      302.39      242.37     31.14 o 
  -2   6   4     8680.03     8226.83     82.37 o 
   0   6   4       13.13       63.64     13.57 o 
   2   6   4     1993.83     1651.53     77.06 o 
   4   6   4     6733.96     6626.98     84.09 o 
   6   6   4     7689.72     7662.59    119.14 o 
  -5   7   4     2622.47     2634.42     56.64 o 
  -3   7   4    13679.55    14865.93    285.58 o 
  -1   7   4    11102.44    10197.90     98.53 o 
   1   7   4     5456.36     5733.89     99.00 o 
   3   7   4      116.93      113.16     15.73 o 
   5   7   4       52.69       55.83      9.77 o 
   7   7   4       10.34       24.38      6.94 o 
  -6   8   4     1604.42     1548.21     44.02 o 
  -4   8   4    15283.67    16146.31    266.30 o 
  -2   8   4     7532.11     7861.26    200.67 o 
   0   8   4     2185.26     2495.82     42.03 o 
   2   8   4     6266.19     6217.52    137.84 o 
   4   8   4     1969.30     2203.30     85.72 o 
   6   8   4    12318.89    12414.39    209.03 o 
   8   8   4    10599.41    10718.10    231.91 o 
  -7   9   4       86.78       92.85      8.58 o 
  -5   9   4      608.08      530.46     28.77 o 
  -3   9   4       46.59       36.00      9.45 o 
  -1   9   4     2595.05     2416.83    120.23 o 
   1   9   4     1250.25     1237.33    107.20 o 
   3   9   4     1135.38     1066.27     54.65 o 
   5   9   4    10972.67    11405.27    193.01 o 
   7   9   4    12461.41    12664.62    242.75 o 
   9   9   4      877.73      805.63     57.87 o 
  -8  10   4       92.89       64.01     15.11 o 
  -6  10   4      599.51      580.35     34.93 o 
  -4  10   4     1487.73     1389.99     51.56 o 
  -2  10   4      395.83      419.65     25.86 o 
   0  10   4     9496.84     9253.28    162.94 o 
   2  10   4      228.97      224.13     22.62 o 
   4  10   4      249.93      309.63     36.77 o 
   6  10   4     4170.50     4245.51    205.17 o 
   8  10   4      492.20      433.44     39.70 o 
  10  10   4     3201.64     3186.14    142.19 o 
  -9  11   4       32.17       44.37     20.67 o 
  -7  11   4      899.57      807.29     59.95 o 
  -5  11   4     8209.91     8308.69    171.05 o 
  -3  11   4      674.42      533.58     39.51 o 
  -1  11   4      127.09      115.26     13.53 o 
   1  11   4     2434.66     2240.17    120.99 o 
   3  11   4     1335.39     1274.04     83.50 o 
   5  11   4      598.62      599.66     63.54 o 
   7  11   4      971.10      842.79     57.80 o 
   9  11   4       63.66       97.30     19.87 o 
  11  11   4     1070.70      970.11     79.34 o 
 -10  12   4      392.65      264.45     45.21 o 
  -8  12   4       13.06       33.10      7.85 o 
  -6  12   4     1741.67     1735.45     74.10 o 
  -4  12   4      394.59      379.76     52.83 o 
  -2  12   4     4062.02     4314.40    154.35 o 
   0  12   4     2599.21     2796.81    195.02 o 
   2  12   4      861.73      822.85     76.54 o 
   4  12   4     2007.05     2038.43     99.88 o 
   6  12   4      595.52      471.47     36.98 o 
   8  12   4      185.58      187.14     21.11 o 
  10  12   4     2119.92     2390.93    171.69 o 
  12  12   4      534.16      354.07     47.18 o 
 -11  13   4      580.82      393.56     91.09 o 
  -9  13   4     4016.32     4006.06    300.03 o 
  -7  13   4      743.96      616.72     58.22 o 
  -5  13   4      825.35      872.33     54.03 o 
  -3  13   4     2881.58     3235.03    128.16 o 
  -1  13   4      144.07      127.51     27.28 o 
   1  13   4     7180.60     7790.76    205.60 o 
   3  13   4      173.54      168.46     21.99 o 
   5  13   4      253.84      245.59     26.84 o 
   7  13   4     3176.96     3198.63    168.56 o 
   9  13   4      834.33      888.94    122.83 o 
  11  13   4      197.73      214.10     35.96 o 
 -10  14   4      210.61      163.91     23.66 o 
  -8  14   4        0.22       81.67     29.43 o 
  -6  14   4      781.08      789.50     65.92 o 
  -4  14   4     2171.06     2176.21    116.68 o 
  -2  14   4     1048.60     1093.31     66.33 o 
   0  14   4        7.29       61.80     14.01 o 
   2  14   4      212.64      173.13     20.46 o 
   4  14   4     2301.87     2565.52    128.37 o 
   6  14   4       13.40       30.91     13.41 o 
   8  14   4      318.83      328.10     35.61 o 
  10  14   4       17.40       43.68     39.59 o 
  -9  15   4      115.72      101.21     41.77 o 
  -7  15   4     1139.24     1200.19    122.63 o 
  -5  15   4     1061.99     1002.98    100.86 o 
  -3  15   4     1766.99     1820.83     93.07 o 
  -1  15   4     2176.39     2305.42    121.39 o 
   1  15   4     1242.12     1359.65     86.19 o 
   3  15   4      100.73      101.63     28.83 o 
   5  15   4     5760.26     6285.24    319.92 o 
   7  15   4      147.06      161.17     27.18 o 
   9  15   4     1431.35     1377.64    105.48 o 
  -6  16   4     2091.96     1976.21    130.67 o 
  -4  16   4      663.17      690.64     70.50 o 
  -2  16   4     3373.48     3108.24    220.51 o 
   0  16   4      652.09      581.06     57.78 o 
   2  16   4     1869.18     1698.82    106.37 o 
   4  16   4        5.32       66.68     19.83 o 
   6  16   4      202.51      246.31     42.22 o 
  -5  17   4       38.08       62.43     19.86 o 
  -3  17   4      268.28      221.36     35.64 o 
  -1  17   4      202.55      208.21     35.70 o 
   1  17   4      286.02      371.84     68.44 o 
   3  17   4      330.82      428.68     42.65 o 
   5  17   4      274.16      269.18     31.85 o 
   0   1   5        6.31       31.46      4.06 o 
  -1   2   5     9237.67     9049.95     89.28 o 
   1   2   5      691.77      958.58     41.18 o 
  -2   3   5     1540.76     1391.80     47.73 o 
   0   3   5     1790.79     1409.88     37.50 o 
   2   3   5    29539.67    28048.42    333.24 o 
  -3   4   5      212.08      235.09     34.53 o 
  -1   4   5     7911.15     8774.70     66.92 o 
   1   4   5     4427.04     4188.64     54.51 o 
   3   4   5       29.07       73.36      5.53 o 
  -4   5   5     2990.82     2841.76    100.01 o 
  -2   5   5       70.61       38.63     13.55 o 
   0   5   5      141.14      147.61      8.59 o 
   2   5   5      551.71      543.11     34.70 o 
   4   5   5    19480.86    19899.38    289.99 o 
  -5   6   5     2667.05     3499.49    100.86 o 
  -3   6   5      289.97      363.35     21.02 o 
  -1   6   5     6922.71     6485.70    117.08 o 
   1   6   5    42368.29    43017.75    725.81 o 
   3   6   5      627.45      504.24     27.49 o 
   5   6   5     6112.24     5999.62     90.96 o 
  -6   7   5     4725.34     4612.57    168.14 o 
  -4   7   5       18.86       61.29     18.99 o 
  -2   7   5     9436.82     8754.37    171.99 o 
   0   7   5     9998.54    10703.29    176.84 o 
   2   7   5     3948.97     4191.11     89.72 o 
   4   7   5      240.98      191.28     22.47 o 
   6   7   5      609.31      672.01     37.02 o 
  -7   8   5      192.95      220.33     28.91 o 
  -5   8   5     1271.15     1253.61     83.47 o 
  -3   8   5        9.32       26.59     11.87 o 
  -1   8   5     1077.60     1074.08     47.08 o 
   1   8   5       14.57       40.79     16.57 o 
   3   8   5       55.77       64.12     11.00 o 
   5   8   5       58.00       53.84     11.40 o 
   7   8   5      373.02      366.32     27.29 o 
  -8   9   5        7.75       13.75      9.62 o 
  -6   9   5     2333.78     2157.85    130.51 o 
  -4   9   5     2424.38     2448.41    131.02 o 
  -2   9   5      119.84       93.96     20.10 o 
   0   9   5     1992.71     1940.90     73.93 o 
   2   9   5       73.34       42.85      7.77 o 
   4   9   5       56.70       43.90     11.71 o 
   6   9   5      690.16      655.96     48.88 o 
   8   9   5     1061.33     1077.05     63.58 o 
  -9  10   5     2106.22     1911.43    240.07 o 
  -7  10   5     4252.59     4313.64    197.44 o 
  -5  10   5     8276.77     8619.02    319.83 o 
  -3  10   5      133.17      128.25     11.67 o 
  -1  10   5     1444.58     1502.09     65.89 o 
   1  10   5      818.74      887.32     48.01 o 
   3  10   5     5933.87     5879.58    191.46 o 
   5  10   5     2055.16     2178.79    103.09 o 
   7  10   5     2118.48     2105.62     78.84 o 
   9  10   5      427.97      416.40     31.89 o 
 -10  11   5     1129.54     1087.60     98.51 o 
  -8  11   5     6903.30     7165.23    316.11 o 
  -6  11   5      512.31      504.56     55.70 o 
  -4  11   5     6607.53     6560.68    136.75 o 
  -2  11   5     5437.31     5324.02    115.22 o 
   0  11   5      916.94      906.67     56.05 o 
   2  11   5     2420.98     2599.23    134.84 o 
   4  11   5      321.51      386.80     50.57 o 
   6  11   5     3667.65     3441.77    174.79 o 
   8  11   5     7928.89     7729.00    188.11 o 
  10  11   5      286.38      285.26     41.32 o 
 -11  12   5      225.94      181.86     52.63 o 
  -9  12   5     1661.19     1678.51    117.67 o 
  -7  12   5      889.08      954.06     71.38 o 
  -5  12   5     4738.32     4862.54    110.77 o 
  -3  12   5      547.40      557.00     39.40 o 
  -1  12   5      680.61      585.77     42.11 o 
   1  12   5     6482.30     6857.37    168.68 o 
   3  12   5     3950.17     3602.23    227.85 o 
   5  12   5     1130.84     1059.11     83.52 o 
   7  12   5     4462.27     4472.54    248.58 o 
   9  12   5      133.56      231.43     62.96 o 
  11  12   5       99.83       99.57     31.17 o 
 -10  13   5     1345.03     1196.99    156.40 o 
  -8  13   5     2889.90     3096.32    252.45 o 
  -6  13   5      521.45      485.03     42.42 o 
  -4  13   5     1196.61     1261.77    107.81 o 
  -2  13   5        5.85       29.81      9.85 o 
   0  13   5       12.03       26.50     15.24 o 
   2  13   5       89.33      100.33     36.75 o 
   4  13   5        9.83       68.80     15.78 o 
   6  13   5     2943.34     3497.05    136.93 o 
   8  13   5      277.05      346.37     68.44 o 
  10  13   5      303.89      308.06     70.04 o 
  -9  14   5        8.24       66.85     28.66 o 
  -7  14   5      514.94      396.64     67.62 o 
  -5  14   5      114.79      130.51     29.28 o 
  -3  14   5       93.41      117.34     15.75 o 
  -1  14   5     5889.38     6166.33    249.63 o 
   1  14   5     1781.76     1793.94     92.30 o 
   3  14   5     1298.38     1219.03     77.59 o 
   5  14   5     2409.50     2355.68    118.59 o 
   7  14   5      887.22      932.10     72.14 o 
   9  14   5      297.17      309.65     71.77 o 
  -8  15   5       10.69       99.71     26.00 o 
  -6  15   5      951.08     1002.41    120.52 o 
  -4  15   5      109.93      212.99     42.69 o 
  -2  15   5       18.28       72.78     21.55 o 
   0  15   5     4729.76     5165.25    192.19 o 
   2  15   5     2390.29     2498.16    135.44 o 
   4  15   5     2730.55     2698.77    167.93 o 
   6  15   5      344.47      277.61     37.06 o 
   8  15   5      777.70      546.00     72.94 o 
  -7  16   5       11.62       79.94     34.16 o 
  -5  16   5     5705.65     6132.31    275.78 o 
  -3  16   5      721.91      722.77     59.18 o 
  -1  16   5      571.13      489.94     42.55 o 
   1  16   5      200.61      349.53     42.05 o 
   3  16   5      766.64      666.85     70.60 o 
   5  16   5      821.20      929.35     76.96 o 
   7  16   5     2871.25     2497.31    195.81 o 
  -4  17   5       28.37       61.48     21.11 o 
  -2  17   5     1048.77     1160.49     87.28 o 
   0  17   5      277.32      294.23     61.33 o 
   2  17   5     1999.71     1683.26    103.69 o 
   4  17   5      441.37      462.76     67.93 o 
   1   1   6     3166.17     2739.21     82.74 o 
   0   2   6    25063.99    24834.47    138.79 o 
   2   2   6     4768.63     4231.43    107.83 o 
  -1   3   6     5499.67     5415.80     77.25 o 
   1   3   6     1492.75     1442.06     51.14 o 
   3   3   6      720.37      896.62     39.35 o 
  -2   4   6    41346.94    42861.66    403.60 o 
   0   4   6     1916.96     2143.58     67.36 o 
   2   4   6     1835.25     2473.03     93.85 o 
   4   4   6     2098.85     1850.96     87.77 o 
  -3   5   6     2545.24     2863.05     58.45 o 
  -1   5   6     5684.16     6216.26    124.05 o 
   1   5   6        0.27       35.53      5.80 o 
   3   5   6     4591.38     4950.27     73.46 o 
   5   5   6     2249.74     2628.02    105.16 o 
  -4   6   6     2006.93     2282.29    120.32 o 
  -2   6   6     1289.34     1174.59     45.83 o 
   0   6   6      952.69      928.41     33.38 o 
   2   6   6      154.70      182.24     20.07 o 
   4   6   6      292.14      225.59     15.02 o 
   6   6   6     7079.75     6747.97    150.18 o 
  -5   7   6    14275.06    14151.94    292.53 o 
  -3   7   6      343.14      369.21     27.07 o 
  -1   7   6      176.29      185.35     11.71 o 
   1   7   6       45.68       58.85     12.31 o 
   3   7   6        4.26       19.52      5.71 o 
   5   7   6     1545.84     1446.60     77.24 o 
   7   7   6      559.97      494.45     45.57 o 
  -6   8   6     3348.58     3674.57    156.61 o 
  -4   8   6      546.54      619.42     53.57 o 
  -2   8   6     9065.33     8744.56    150.39 o 
   0   8   6     7053.08     7625.38    337.57 o 
   2   8   6      581.74      541.55     32.81 o 
   4   8   6     6307.99     6363.58    162.02 o 
   6   8   6      379.27      394.24     38.82 o 
   8   8   6     2074.17     2287.96    198.97 o 
  -7   9   6     2059.89     2005.56    158.95 o 
  -5   9   6     1418.15     1268.08     68.97 o 
  -3   9   6       72.06      106.28     24.12 o 
  -1   9   6      442.65      493.84     43.95 o 
   1   9   6        4.69       27.35      8.01 o 
   3   9   6       61.21       52.39     12.60 o 
   5   9   6     1647.30     1674.02     58.13 o 
   7   9   6     5530.27     5550.50    126.39 o 
   9   9   6      830.54      970.75    118.92 o 
  -8  10   6      719.55      726.16     78.07 o 
  -6  10   6      541.52      683.95     74.56 o 
  -4  10   6      748.77      534.63     45.42 o 
  -2  10   6     6057.65     5953.86    134.52 o 
   0  10   6      783.86      870.18     61.36 o 
   2  10   6    34555.43    34507.31    637.75 o 
   4  10   6     7299.47     7531.64    230.06 o 
   6  10   6     5941.88     6457.85    150.96 o 
   8  10   6     9493.69     9650.86    191.84 o 
  10  10   6     6208.25     6188.03    282.97 o 
  -9  11   6     1275.18     1181.31    104.25 o 
  -7  11   6      844.59      814.18    116.73 o 
  -5  11   6     2270.66     2177.94    129.90 o 
  -3  11   6      604.08      537.31     30.97 o 
  -1  11   6     6235.30     6387.45    133.22 o 
   1  11   6      363.61      370.87     44.19 o 
   3  11   6    10779.28    10753.38    237.87 o 
   5  11   6     3371.58     3050.52    200.38 o 
   7  11   6     2219.96     2401.01    119.19 o 
   9  11   6     1850.26     1917.51    107.38 o 
  11  11   6     2867.71     2612.89    174.56 o 
 -10  12   6       42.51       89.54     27.88 o 
  -8  12   6       75.08       71.58     20.76 o 
  -6  12   6        3.47       39.97     36.14 o 
  -4  12   6     4780.56     5082.70    186.93 o 
  -2  12   6     6048.38     5967.08    199.92 o 
   0  12   6     2402.48     2343.89    158.41 o 
   2  12   6       12.19       40.24     12.04 o 
   4  12   6     1152.72     1105.51    104.14 o 
   6  12   6       20.55       72.84     27.02 o 
   8  12   6     1274.91     1176.21    122.83 o 
  10  12   6      179.84      221.00     29.26 o 
  12  12   6      201.67      202.69     51.77 o 
 -11  13   6        2.84       71.85     23.43 o 
  -9  13   6      196.40      283.57    120.65 o 
  -7  13   6      935.43      868.56     59.40 o 
  -5  13   6      766.68      762.24     81.36 o 
  -3  13   6        5.13       26.37     10.91 o 
  -1  13   6      462.13      390.58     41.89 o 
   1  13   6       98.61      115.02     19.80 o 
   3  13   6     1098.07     1146.96     74.22 o 
   5  13   6     1150.53     1091.71     74.17 o 
   7  13   6      116.65      148.70     23.90 o 
   9  13   6      102.71      101.55     38.49 o 
  11  13   6     1374.45     1127.04    101.17 o 
 -10  14   6     1974.87     1975.97    236.43 o 
  -8  14   6        1.99       44.35     12.74 o 
  -6  14   6      262.66      163.28     34.87 o 
  -4  14   6       83.42       66.71     17.95 o 
  -2  14   6      210.53      172.71     21.17 o 
   0  14   6      298.92      350.93     26.37 o 
   2  14   6     1301.56     1398.37    110.55 o 
   4  14   6      269.80      220.60     30.33 o 
   6  14   6      185.21      205.21     44.44 o 
   8  14   6      671.28      526.33     82.43 o 
  10  14   6      224.99      130.89     28.76 o 
  -7  15   6     2054.56     2282.44    134.94 o 
  -5  15   6      757.20      776.62     73.91 o 
  -3  15   6     3885.13     3982.73    244.75 o 
  -1  15   6     1005.50     1018.83     71.24 o 
   1  15   6      280.68      291.54     41.82 o 
   3  15   6        2.48       57.55     15.94 o 
   5  15   6       10.57       63.87     16.06 o 
   7  15   6      385.41      302.06     42.65 o 
  -6  16   6     2328.56     2456.04    202.43 o 
  -4  16   6     1007.14     1088.54    114.00 o 
  -2  16   6      143.26      201.88     35.98 o 
   0  16   6     1475.05     1458.47     98.88 o 
   2  16   6     5432.20     5835.47    215.54 o 
   4  16   6      914.90      845.08     68.07 o 
   6  16   6     2180.27     2226.52    161.26 o 
  -3  17   6       92.01      137.39     30.27 o 
  -1  17   6      207.16      218.31    104.51 o 
   1  17   6       48.95       94.38     26.15 o 
   3  17   6     1613.82     1494.76    112.28 o 
   0   1   7     8905.37     9031.51    138.17 o 
  -1   2   7    14576.38    15082.60    111.89 o 
   1   2   7     1153.13      947.57     30.95 o 
  -2   3   7    35078.51    36713.27    348.51 o 
   0   3   7     7318.72     7676.56     75.46 o 
   2   3   7     4172.21     3934.06     85.42 o 
  -3   4   7     1287.25     1463.90     53.58 o 
  -1   4   7     1026.66     1396.65     62.28 o 
   1   4   7       76.78      102.93     13.76 o 
   3   4   7     6360.63     6327.16    103.77 o 
  -4   5   7       11.51       29.64      9.32 o 
  -2   5   7     6910.03     6243.36     77.54 o 
   0   5   7    12366.75    13200.49    163.99 o 
   2   5   7     1174.84     1057.98     35.56 o 
   4   5   7     2727.81     3410.50    125.39 o 
  -5   6   7      753.70      643.84     48.01 o 
  -3   6   7      322.89      238.34     45.62 o 
  -1   6   7       61.11       69.33     12.35 o 
   1   6   7     9112.07     8297.11     82.22 o 
   3   6   7     2820.12     2665.96    153.78 o 
   5   6   7    13562.67    13340.72    207.94 o 
  -6   7   7      663.66      672.38     51.14 o 
  -4   7   7     3605.38     3632.18    163.41 o 
  -2   7   7     5589.35     6001.92    110.93 o 
   0   7   7      105.84       81.61     11.97 o 
   2   7   7    11882.32    11946.50    210.61 o 
   4   7   7      990.92      807.75     49.52 o 
   6   7   7      651.36      740.57     83.39 o 
  -7   8   7     7008.86     7023.05    274.34 o 
  -5   8   7     1618.08     1537.45     79.57 o 
  -3   8   7     8701.75     8908.38    264.73 o 
  -1   8   7      306.38      305.16     20.43 o 
   1   8   7       72.92      100.04     16.12 o 
   3   8   7     7726.45     8049.18    133.15 o 
   5   8   7      156.56      161.41     18.48 o 
   7   8   7     9769.29    10289.65    324.36 o 
  -8   9   7     3388.28     2894.43    172.54 o 
  -6   9   7     9146.14     9512.96    241.23 o 
  -4   9   7       10.33       52.50     21.87 o 
  -2   9   7     2265.39     2314.62     62.58 o 
   0   9   7     4464.89     4596.35    159.04 o 
   2   9   7      109.99      121.22     11.23 o 
   4   9   7      982.35      969.01     61.40 o 
   6   9   7       41.23       78.46     15.32 o 
   8   9   7      277.27      314.27     85.39 o 
  -9  10   7       26.42       71.44     32.08 o 
  -7  10   7       37.19       92.17     24.76 o 
  -5  10   7     9391.98     8945.55    286.02 o 
  -3  10   7     1226.18     1234.13     88.45 o 
  -1  10   7    21270.34    21320.73    279.70 o 
   1  10   7      802.96      927.96     74.34 o 
   3  10   7     2819.37     2960.75    131.49 o 
   5  10   7       10.13       44.50     22.16 o 
   7  10   7      564.75      554.92     73.58 o 
   9  10   7     2992.08     3077.64    218.09 o 
 -10  11   7       51.06       61.13     23.68 o 
  -8  11   7      122.70      123.82     19.96 o 
  -6  11   7     1858.26     2137.24    144.58 o 
  -4  11   7      107.85      127.20     26.48 o 
  -2  11   7     3257.82     3263.93     81.23 o 
   0  11   7     6505.98     6965.70    190.33 o 
   2  11   7     1731.82     1696.11    103.73 o 
   4  11   7     4199.76     4564.18    222.39 o 
   6  11   7     2404.41     2546.69    125.58 o 
   8  11   7     1376.51     1359.22    117.72 o 
  10  11   7     4813.45     4372.05    342.98 o 
 -11  12   7      696.51      697.13     54.80 o 
  -9  12   7      233.42      232.70     39.34 o 
  -7  12   7     1816.03     1795.22    102.49 o 
  -5  12   7      624.93      603.60     59.81 o 
  -3  12   7        1.11       24.92     20.11 o 
  -1  12   7      212.22      231.56     31.71 o 
   1  12   7      576.56      575.36     60.08 o 
   3  12   7       86.07      124.24     28.13 o 
   5  12   7       39.41       48.73     10.40 o 
   7  12   7      751.83      724.98    107.81 o 
   9  12   7      778.15      748.71    131.49 o 
  11  12   7       13.15       74.04     18.14 o 
 -10  13   7      938.50      822.66     97.17 o 
  -8  13   7      109.27       90.86     21.81 o 
  -6  13   7     5341.96     5177.64    253.77 o 
  -4  13   7      685.46      525.46     48.17 o 
  -2  13   7       34.44       71.14     19.43 o 
   0  13   7     1078.53     1231.11     78.63 o 
   2  13   7      126.12      150.29     28.60 o 
   4  13   7     1923.44     1891.98     98.61 o 
   6  13   7      345.50      304.31     36.61 o 
   8  13   7       17.02       37.25     17.02 o 
  10  13   7      572.41      490.22     51.10 o 
  -9  14   7     2850.77     2743.91    159.83 o 
  -7  14   7       51.81       76.65     20.90 o 
  -5  14   7      794.93      858.90     71.71 o 
  -3  14   7      112.98      104.33     28.77 o 
  -1  14   7       16.81       30.56     14.62 o 
   1  14   7        0.63       87.92     24.81 o 
   3  14   7     1969.93     1921.65    103.14 o 
   5  14   7       60.12       65.21     19.81 o 
   7  14   7      589.17      358.33     88.64 o 
   9  14   7      656.58      552.85     71.85 o 
  -8  15   7      479.75      543.55     81.60 o 
  -6  15   7      371.80      373.90     42.73 o 
  -4  15   7      429.45      472.63     51.44 o 
  -2  15   7      396.86      484.66     71.04 o 
   0  15   7      145.33      196.07     27.93 o 
   2  15   7       46.70       58.81     22.22 o 
   4  15   7      176.40      164.78     22.92 o 
   6  15   7      401.66      418.61     34.99 o 
   8  15   7     2601.78     2694.80    185.23 o 
  -5  16   7     2411.11     2553.83    188.38 o 
  -3  16   7      888.69     1021.47     86.32 o 
  -1  16   7     4366.42     4510.46    241.14 o 
   1  16   7      322.58      428.27     39.20 o 
   3  16   7     1925.19     2080.24    100.62 o 
   5  16   7       19.67       40.55     15.73 o 
  -2  17   7      448.50      406.12     81.85 o 
   0  17   7      241.39      318.66     59.66 o 
   2  17   7     1039.02      787.20     92.76 o 
   0   0   8    17215.96    17099.56    298.02 o 
   1   1   8     3373.63     3741.71     71.47 o 
   0   2   8      789.47      694.31     27.04 o 
   2   2   8     2102.98     2381.35     55.13 o 
  -1   3   8    27409.35    30339.40    256.02 o 
   1   3   8    18078.70    19394.80    167.58 o 
   3   3   8     1627.78     2148.42     75.06 o 
  -2   4   8      289.72      212.99     14.60 o 
   0   4   8     3107.73     3344.21     63.55 o 
   2   4   8    15640.58    16010.79    321.78 o 
   4   4   8       78.16       26.40      5.05 o 
  -3   5   8     2260.05     2576.36    138.06 o 
  -1   5   8      121.25      151.64     14.41 o 
   1   5   8     2754.58     3069.30     96.79 o 
   3   5   8     7359.47     7419.33    253.49 o 
   5   5   8       39.99       66.68     13.46 o 
  -4   6   8       24.04       64.77     24.78 o 
  -2   6   8      793.33     1179.55     61.38 o 
   0   6   8    23334.58    23119.34    430.28 o 
   2   6   8     7079.03     6360.33    158.23 o 
   4   6   8     8490.44     8306.25    136.08 o 
   6   6   8     2758.25     3077.72    129.59 o 
  -5   7   8     1730.09     1613.69    124.97 o 
  -3   7   8       33.12       66.68     16.09 o 
  -1   7   8     6546.78     6718.45    176.58 o 
   1   7   8     2212.17     2402.77    125.42 o 
   3   7   8       71.28       78.36     16.28 o 
   5   7   8     1963.18     2025.95     68.42 o 
   7   7   8       96.98       90.19     19.06 o 
  -6   8   8      937.15     1074.93     79.34 o 
  -4   8   8     3851.21     4387.01    191.45 o 
  -2   8   8    15877.17    16492.45    261.13 o 
   0   8   8     8486.46     8667.47    135.59 o 
   2   8   8     2677.19     2723.19    135.16 o 
   4   8   8       79.16       68.74     11.37 o 
   6   8   8     1370.68     1382.96     57.78 o 
   8   8   8     1700.62     1931.78    138.96 o 
  -7   9   8     5463.53     5426.15    256.38 o 
  -5   9   8      577.18      641.01     93.64 o 
  -3   9   8       35.89       84.12     28.49 o 
  -1   9   8    13287.70    13522.23    220.11 o 
   1   9   8        4.92       78.45     18.09 o 
   3   9   8     9966.98    10229.06    202.39 o 
   5   9   8     4749.04     5021.04    209.10 o 
   7   9   8      440.12      276.76     75.72 o 
   9   9   8        0.94       66.30     20.67 o 
  -8  10   8       24.06       80.02     21.89 o 
  -6  10   8    11209.81    11424.82    449.00 o 
  -4  10   8      512.16      457.26     53.15 o 
  -2  10   8    15117.66    15739.19    307.62 o 
   0  10   8    13735.06    14328.25    278.65 o 
   2  10   8     6674.85     6666.12    133.51 o 
   4  10   8      822.51      837.10    120.62 o 
   6  10   8    11666.01    13193.44    254.28 o 
   8  10   8     2127.32     2017.65     94.07 o 
  10  10   8     1877.92     1860.68    111.67 o 
  -9  11   8       54.23       87.49     49.00 o 
  -7  11   8      211.62      220.33     35.85 o 
  -5  11   8     1003.88     1177.49     87.13 o 
  -3  11   8      660.55      645.59     58.63 o 
  -1  11   8      309.90      312.92     39.44 o 
   1  11   8     1294.14     1078.97    124.74 o 
   3  11   8     1036.15      990.03     95.17 o 
   5  11   8     3533.35     3569.10    130.79 o 
   7  11   8      851.91      800.54     93.25 o 
   9  11   8        0.42       76.67     24.92 o 
  11  11   8      811.33      743.74     58.97 o 
 -10  12   8      454.72      387.37     61.06 o 
  -8  12   8      397.03      368.67     45.43 o 
  -6  12   8      797.54      841.82     75.73 o 
  -4  12   8       13.29       39.85     14.02 o 
  -2  12   8     4822.69     5061.75    113.95 o 
   0  12   8      480.19      421.81     46.43 o 
   2  12   8      232.94      292.99     33.61 o 
   4  12   8     2276.19     2485.12    130.14 o 
   6  12   8      995.87      956.51     59.94 o 
   8  12   8      206.33      297.61     34.00 o 
  10  12   8       49.37       52.88     35.39 o 
  12  12   8       89.22      133.39     24.17 o 
  -9  13   8      425.23      318.04     29.70 o 
  -7  13   8      152.98      212.83     36.33 o 
  -5  13   8      279.03      235.44     83.56 o 
  -3  13   8       20.11       56.86     19.03 o 
  -1  13   8       78.76       83.61     17.36 o 
   1  13   8      636.07      474.01     70.77 o 
   3  13   8      514.14      452.02     51.84 o 
   5  13   8      962.69      935.96     65.06 o 
   7  13   8      140.70       90.02     23.99 o 
   9  13   8      776.73      718.21     91.70 o 
  -8  14   8       26.94       62.26     18.61 o 
  -6  14   8      165.43      101.97     22.66 o 
  -4  14   8     1869.31     2114.01    284.28 o 
  -2  14   8       56.51       78.38     22.90 o 
   0  14   8        0.21       45.61     12.23 o 
   2  14   8      198.24      168.07     44.56 o 
   4  14   8     2150.83     2162.74    130.13 o 
   6  14   8      305.12      240.23     38.50 o 
   8  14   8     4809.76     4763.40    334.37 o 
  -7  15   8       59.39      138.44     37.10 o 
  -5  15   8      187.38      168.58     42.44 o 
  -3  15   8      140.50      181.32     60.24 o 
  -1  15   8        1.37       73.82     23.31 o 
   1  15   8      968.19     1081.62     82.36 o 
   3  15   8      771.16      894.74     75.95 o 
   5  15   8      423.79      452.69     58.01 o 
   7  15   8      432.48      450.34     69.05 o 
  -4  16   8      153.55      189.84     29.54 o 
  -2  16   8     6815.22     7403.76    361.41 o 
   0  16   8        1.19       92.57     27.26 o 
   2  16   8     2477.04     2652.74    163.08 o 
   4  16   8     1568.72     1593.32    106.64 o 
   0   1   9     5451.10     5765.45     61.37 o 
  -1   2   9     1890.41     2088.93     53.72 o 
   1   2   9    24650.97    24891.74    212.77 o 
  -2   3   9     3126.00     3018.78     55.58 o 
   0   3   9     4124.86     4560.08    107.22 o 
   2   3   9      486.47      340.23     15.83 o 
  -3   4   9    23963.97    25559.88    284.60 o 
  -1   4   9     1958.84     2004.18     97.66 o 
   1   4   9      466.40      677.99     29.93 o 
   3   4   9      962.04     1284.51     69.18 o 
  -4   5   9      724.31      664.00     30.40 o 
  -2   5   9       45.19      102.05     10.45 o 
   0   5   9     3424.50     3324.62    112.94 o 
   2   5   9      361.05      200.45     18.81 o 
   4   5   9     1551.32     1653.50     92.48 o 
  -5   6   9       20.21       44.12     17.44 o 
  -3   6   9     8542.97     8965.63    147.02 o 
  -1   6   9     2963.10     2971.17     63.88 o 
   1   6   9      420.55      312.81     25.72 o 
   3   6   9       34.02       86.12     15.12 o 
   5   6   9     6668.62     6362.00    145.44 o 
  -6   7   9      532.43      584.05     63.09 o 
  -4   7   9     5076.59     5649.59    241.30 o 
  -2   7   9       51.02       66.86      9.74 o 
   0   7   9       22.93       34.08     15.13 o 
   2   7   9     4160.64     4134.53    193.69 o 
   4   7   9     1346.21     1434.14     74.65 o 
   6   7   9      877.27      863.79     89.72 o 
  -7   8   9     2845.90     3089.02    225.00 o 
  -5   8   9       44.58       66.86     17.38 o 
  -3   8   9      892.31     1037.51     75.87 o 
  -1   8   9      886.30      979.23     64.27 o 
   1   8   9     4184.05     4208.46    216.94 o 
   3   8   9      530.02      465.61     39.91 o 
   5   8   9     1100.57      914.80     60.82 o 
   7   8   9        0.33       58.92     18.92 o 
  -8   9   9    10603.41    11580.12    297.00 o 
  -6   9   9     2787.36     2913.78    195.84 o 
  -4   9   9     6501.71     6855.06    295.27 o 
  -2   9   9     2962.63     2906.26     78.94 o 
   0   9   9     3422.79     3634.22    143.20 o 
   2   9   9    11518.42    11966.44    239.71 o 
   4   9   9    10799.00    10827.43    210.01 o 
   6   9   9     5326.44     5519.37    118.57 o 
   8   9   9     3910.29     4101.67    245.68 o 
  -9  10   9     5945.69     5883.22    175.22 o 
  -7  10   9     1178.56     1061.37     78.04 o 
  -5  10   9      312.73      347.18     43.02 o 
  -3  10   9        1.02       65.96     22.02 o 
  -1  10   9     5598.33     5747.02    149.37 o 
   1  10   9    26225.47    26622.31    670.91 o 
   3  10   9    17016.95    18403.16    326.93 o 
   5  10   9     2177.96     2136.10    162.83 o 
   7  10   9    15418.96    15642.38    253.09 o 
   9  10   9      282.29      204.47     69.27 o 
 -10  11   9     2253.15     1877.96    141.71 o 
  -8  11   9      705.70      659.82     86.66 o 
  -6  11   9     1899.87     1861.39    103.44 o 
  -4  11   9     2381.70     2485.26    141.25 o 
  -2  11   9     1050.40      841.67     33.75 o 
   0  11   9       22.40       42.11     10.99 o 
   2  11   9    14708.92    15929.06    421.26 o 
   4  11   9     1097.02     1050.16     69.02 o 
   6  11   9     1896.36     1878.10    100.26 o 
   8  11   9     2416.56     2252.43    443.12 o 
  10  11   9      423.07      429.03     48.91 o 
 -11  12   9      295.65      226.13     51.97 o 
  -9  12   9       18.78       50.60     13.38 o 
  -7  12   9      515.42      432.63     49.90 o 
  -5  12   9        5.60       58.33     22.10 o 
  -3  12   9     1985.65     2032.12    123.86 o 
  -1  12   9       77.93       91.87     12.98 o 
   1  12   9      517.12      430.02     59.29 o 
   3  12   9      198.50      212.72     35.40 o 
   5  12   9       11.75       67.23     18.58 o 
   7  12   9      307.90      271.37     50.74 o 
   9  12   9     2144.04     1914.56    172.78 o 
  11  12   9      252.19      163.36     59.84 o 
 -10  13   9      111.78      174.73     27.75 o 
  -8  13   9       61.89       82.31     22.74 o 
  -6  13   9      587.63      590.26     49.38 o 
  -4  13   9      126.40      120.02     30.78 o 
  -2  13   9     1202.00     1230.99     80.48 o 
   0  13   9     2305.14     2139.21    119.15 o 
   2  13   9     4657.18     4363.46    132.18 o 
   4  13   9       81.67      108.29     23.36 o 
   6  13   9      850.14      684.98     75.66 o 
   8  13   9      313.54      296.66     44.15 o 
  10  13   9      472.12      417.11     59.95 o 
  -9  14   9       43.47       82.55     33.90 o 
  -7  14   9      328.86      309.68     43.23 o 
  -5  14   9     1675.00     1495.45     92.02 o 
  -3  14   9       11.47       64.67     22.09 o 
  -1  14   9      448.14      367.40     37.81 o 
   1  14   9     6253.22     6067.27    335.60 o 
   3  14   9        9.26       70.38     18.75 o 
   5  14   9       21.66       46.41     19.86 o 
   7  14   9      232.20      219.10     30.42 o 
   9  14   9      215.83      121.29     30.76 o 
  -6  15   9      294.66      320.42     67.82 o 
  -4  15   9      750.27      766.03     73.49 o 
  -2  15   9       23.07      145.38     29.72 o 
   0  15   9        0.62       38.07     16.85 o 
   2  15   9     4408.78     4581.94    141.30 o 
   4  15   9     1650.26     1648.56    102.10 o 
   6  15   9      146.05      110.74     28.30 o 
  -3  16   9       22.45       88.89     32.06 o 
  -1  16   9      399.91      249.04     42.47 o 
   1  16   9      896.65      886.57     80.96 o 
   3  16   9      531.11      517.92     69.37 o 
   1   1  10     4824.44     5078.17    144.80 o 
   0   2  10     7940.78     7191.04    130.03 o 
   2   2  10      109.69       84.90     11.51 o 
  -1   3  10     5854.45     5875.54    100.58 o 
   1   3  10    10841.96    11549.23    150.74 o 
   3   3  10    19822.40    20389.80    402.67 o 
  -2   4  10     9202.60     9688.55    161.09 o 
   0   4  10     1154.41     1028.65     60.24 o 
   2   4  10     1410.74     1551.39     68.27 o 
   4   4  10      557.02      552.68     29.40 o 
  -3   5  10       77.73      189.44     18.66 o 
  -1   5  10     4970.54     4117.17     91.64 o 
   1   5  10     5734.55     5386.67    145.63 o 
   3   5  10      801.25     1035.33     69.85 o 
   5   5  10      145.11      112.85     11.08 o 
  -4   6  10      171.71      195.29     33.48 o 
  -2   6  10     2685.66     2839.16    128.40 o 
   0   6  10      432.44      434.83     23.93 o 
   2   6  10     2577.35     2516.13    153.33 o 
   4   6  10     1923.21     1924.68     63.09 o 
   6   6  10     4710.69     5207.00    191.83 o 
  -5   7  10     7191.57     6565.26    149.87 o 
  -3   7  10     9818.44    10620.17    397.40 o 
  -1   7  10       66.24       42.73      8.81 o 
   1   7  10    10237.62    10215.42    297.46 o 
   3   7  10     3570.97     4026.57     94.90 o 
   5   7  10      486.42      412.04     41.53 o 
   7   7  10      588.23      640.35     65.45 o 
  -6   8  10     1407.06     1635.76    117.43 o 
  -4   8  10       99.78      129.49     23.29 o 
  -2   8  10     6568.00     7256.70    179.30 o 
   0   8  10        1.25       31.14      9.65 o 
   2   8  10      175.68      180.73     33.17 o 
   4   8  10      938.67     1022.06     61.25 o 
   6   8  10     1542.60     1603.56    110.49 o 
   8   8  10      399.75      371.15     52.29 o 
  -7   9  10     1395.50     1304.61     91.53 o 
  -5   9  10    12050.07    11555.24    366.65 o 
  -3   9  10    12642.72    12939.11    362.01 o 
  -1   9  10     6517.21     6873.52    169.70 o 
   1   9  10    10407.85    10732.72    435.43 o 
   3   9  10    17456.73    17878.09    544.99 o 
   5   9  10     6718.95     6734.35    272.91 o 
   7   9  10     5667.42     6192.13    305.40 o 
   9   9  10      685.41      645.38     57.16 o 
  -8  10  10      422.00      395.70     42.54 o 
  -6  10  10        9.39       67.85     17.76 o 
  -4  10  10       59.79       96.58     34.21 o 
  -2  10  10      314.33      270.85     38.21 o 
   0  10  10     1004.81      929.49     58.42 o 
   2  10  10      471.26      432.27     52.65 o 
   4  10  10     1072.44     1068.58     84.85 o 
   6  10  10       73.65       58.74     15.59 o 
   8  10  10      986.27      923.57    206.60 o 
  10  10  10     2044.00     1886.25    149.18 o 
  -9  11  10     3374.67     3246.09    176.86 o 
  -7  11  10        8.92       27.01     13.95 o 
  -5  11  10     4096.38     4070.77    222.82 o 
  -3  11  10    14518.33    15588.56    377.32 o 
  -1  11  10     3964.84     4122.74     96.69 o 
   1  11  10       49.34       64.49     15.50 o 
   3  11  10     2500.26     2699.40    129.88 o 
   5  11  10      670.65      677.61     69.11 o 
   7  11  10       18.96       93.89     44.48 o 
   9  11  10     3245.70     2945.34    282.75 o 
  11  11  10        6.43       86.95     20.58 o 
 -10  12  10      867.50      948.17     76.73 o 
  -8  12  10      182.98      201.30     63.33 o 
  -6  12  10       23.19       60.67     20.72 o 
  -4  12  10       67.23       85.90     21.48 o 
  -2  12  10     2388.20     2707.13    181.81 o 
   0  12  10      416.19      416.03     44.73 o 
   2  12  10      294.90      280.14     59.93 o 
   4  12  10        1.35       22.05     17.77 o 
   6  12  10     2589.16     2483.83    163.55 o 
   8  12  10     1032.89      920.51     62.57 o 
  10  12  10      682.32      560.20     58.56 o 
  -9  13  10       71.69      103.16     31.61 o 
  -7  13  10     3569.44     4067.22    192.79 o 
  -5  13  10        9.85       92.46     43.86 o 
  -3  13  10      400.81      415.78     65.73 o 
  -1  13  10      198.97      170.84     26.03 o 
   1  13  10      491.05      543.15     79.10 o 
   3  13  10      192.89      212.79     31.02 o 
   5  13  10     8123.54     8496.70    398.97 o 
   7  13  10      111.00      116.31     38.50 o 
   9  13  10      410.89      355.44     48.30 o 
  -8  14  10     1154.21     1179.43    124.09 o 
  -6  14  10      135.58      188.92     39.30 o 
  -4  14  10      521.58      492.15     51.66 o 
  -2  14  10      109.78      106.85     25.44 o 
   0  14  10     5315.60     5981.59    342.54 o 
   2  14  10       56.32       58.92     35.41 o 
   4  14  10      598.93      517.36     44.37 o 
   6  14  10      539.77      623.16     64.84 o 
   8  14  10       13.64       46.93     26.03 o 
  -5  15  10     1453.08     1468.41     93.32 o 
  -3  15  10     1169.83     1415.45    178.74 o 
  -1  15  10     1022.91      987.93     88.94 o 
   1  15  10      973.39      937.81     81.22 o 
   3  15  10      154.55      116.17     24.10 o 
   5  15  10        2.69       76.85     26.43 o 
  -2  16  10      234.33      271.31     59.32 o 
   0  16  10      301.98      275.58     40.56 o 
   2  16  10      525.61      623.37     85.14 o 
   0   1  11       75.10       65.40     12.22 o 
  -1   2  11     2844.90     2449.43     83.02 o 
   1   2  11     6668.71     7276.44     82.99 o 
  -2   3  11       43.79       40.45     11.31 o 
   0   3  11    15361.97    17253.50    254.15 o 
   2   3  11     2600.48     2395.28     83.53 o 
  -3   4  11    14024.00    14854.04    234.50 o 
  -1   4  11     1437.81     1343.64     52.39 o 
   1   4  11       81.38      169.77     16.87 o 
   3   4  11     6200.97     6348.95    121.29 o 
  -4   5  11      832.13      897.14     56.54 o 
  -2   5  11     7548.90     7347.48    163.21 o 
   0   5  11      488.69      485.45     28.63 o 
   2   5  11    13782.80    13462.73    215.81 o 
   4   5  11      502.27      435.02     26.97 o 
  -5   6  11     2869.88     2523.85    211.47 o 
  -3   6  11       39.05       37.96     12.02 o 
  -1   6  11     1641.14     1544.37     64.46 o 
   1   6  11    16937.72    16907.93    276.80 o 
   3   6  11       87.49       95.28     13.31 o 
   5   6  11        3.17       43.66     19.78 o 
  -6   7  11       49.22       94.75     18.08 o 
  -4   7  11       17.31       37.08     15.73 o 
  -2   7  11       28.33       67.17     21.76 o 
   0   7  11     1631.08     1521.28     78.00 o 
   2   7  11     5245.19     5256.70    177.78 o 
   4   7  11     3392.29     3551.17    145.05 o 
   6   7  11     1782.59     1873.80    110.08 o 
  -7   8  11       84.41       89.70     28.51 o 
  -5   8  11       32.63       71.48     20.17 o 
  -3   8  11     2795.52     3216.69    192.89 o 
  -1   8  11     4488.45     4450.63    100.70 o 
   1   8  11     3862.25     3539.73    129.77 o 
   3   8  11     2236.27     2209.68    168.43 o 
   5   8  11     4721.54     4787.93    108.46 o 
   7   8  11      104.15      107.98     31.63 o 
  -8   9  11     9877.87    10556.15    286.80 o 
  -6   9  11     3460.44     3455.17    191.21 o 
  -4   9  11    13730.88    14301.13    967.48 o 
  -2   9  11      449.21      383.43     28.66 o 
   0   9  11    17838.78    18967.23    436.99 o 
   2   9  11      116.04      125.20     29.26 o 
   4   9  11     8747.40     8389.73    290.08 o 
   6   9  11      137.98      148.28     18.39 o 
   8   9  11    12048.98    11215.32    378.57 o 
  -9  10  11       13.07      105.82     26.05 o 
  -7  10  11     2610.08     2474.51    119.92 o 
  -5  10  11     3630.85     3890.57    240.84 o 
  -3  10  11      774.99      728.91     64.35 o 
  -1  10  11      631.92      698.44     50.03 o 
   1  10  11    12265.18    12607.99    310.80 o 
   3  10  11      399.10      307.95     81.66 o 
   5  10  11      596.10      634.48     46.73 o 
   7  10  11       50.63       80.00     28.22 o 
   9  10  11      458.01      457.10     39.52 o 
 -10  11  11     1393.68     1294.45    169.19 o 
  -8  11  11       44.55       54.07     21.33 o 
  -6  11  11      217.65      216.02     37.47 o 
  -4  11  11      812.94      857.79     65.41 o 
  -2  11  11      237.67      239.41     29.84 o 
   0  11  11      497.13      469.93     62.81 o 
   2  11  11      107.25      121.76     20.91 o 
   4  11  11      425.47      441.75     49.71 o 
   6  11  11       52.35       50.47     18.70 o 
   8  11  11     1055.86      809.90     62.19 o 
  10  11  11      804.36      786.29     74.55 o 
  -9  12  11     1943.80     2226.50    162.70 o 
  -7  12  11      869.73      833.33     70.31 o 
  -5  12  11       27.54       92.73     26.40 o 
  -3  12  11       73.17      127.89     32.34 o 
  -1  12  11     1335.81     1242.65     78.22 o 
   1  12  11     1128.67     1129.92     65.00 o 
   3  12  11        0.94       27.90     18.74 o 
   5  12  11     1115.13     1017.50     91.56 o 
   7  12  11      940.26     1008.56     71.29 o 
   9  12  11     5173.86     5077.67    408.46 o 
  -8  13  11      411.95      462.21     51.44 o 
  -6  13  11     2331.16     2455.36    166.68 o 
  -4  13  11     1381.82     1603.76    114.34 o 
  -2  13  11     1127.33      950.03     76.76 o 
   0  13  11     1060.66      983.95     65.81 o 
   2  13  11     1002.67      978.10    105.31 o 
   4  13  11     3273.32     3234.03    256.15 o 
   6  13  11      461.84      463.83     76.62 o 
   8  13  11        1.77       32.52     21.10 o 
  -7  14  11      952.94      869.13     76.77 o 
  -5  14  11      226.72      175.61     49.25 o 
  -3  14  11     1922.02     1933.92    155.23 o 
  -1  14  11     1100.57     1122.10     82.48 o 
   1  14  11     1921.28     2024.67    115.15 o 
   3  14  11      340.19      291.91     36.63 o 
   5  14  11     2166.52     2074.94    150.18 o 
   7  14  11      734.73      815.05    124.23 o 
  -4  15  11        7.76       64.11     28.83 o 
  -2  15  11      218.25      332.24     43.81 o 
   0  15  11     2128.40     2540.01    169.42 o 
   2  15  11        0.23      120.57     31.31 o 
   4  15  11     1064.57     1135.98     88.90 o 
   0   0  12      599.64      498.75     69.81 o 
   1   1  12    17718.15    17574.22    274.10 o 
   0   2  12      924.67      987.60     67.88 o 
   2   2  12       45.77       59.03     23.19 o 
  -1   3  12     7403.55     7951.84    181.70 o 
   1   3  12    18803.86    19544.49    277.90 o 
   3   3  12    11016.73    10971.42    179.57 o 
  -2   4  12      119.90      167.44     15.02 o 
   0   4  12      132.26      134.33     20.23 o 
   2   4  12      505.65      379.86     33.96 o 
   4   4  12      935.08      828.33     52.76 o 
  -3   5  12     1265.60     1420.89     90.32 o 
  -1   5  12       53.73       65.88     15.43 o 
   1   5  12      329.99      350.17     26.05 o 
   3   5  12     9712.78     9620.93    199.81 o 
   5   5  12     9603.73     9617.59    252.19 o 
  -4   6  12      246.88      236.27     31.51 o 
  -2   6  12      147.95      183.71     23.13 o 
   0   6  12     2589.43     2637.20    115.31 o 
   2   6  12       98.99       96.69     13.83 o 
   4   6  12     1942.28     2193.22     84.09 o 
   6   6  12      185.59      239.05     42.57 o 
  -5   7  12     4107.42     4173.45    211.53 o 
  -3   7  12     6991.94     7010.05    149.88 o 
  -1   7  12      451.98      490.35     50.03 o 
   1   7  12     2860.57     2616.04    148.73 o 
   3   7  12      127.88      150.90     16.71 o 
   5   7  12     1667.32     1739.59     68.28 o 
   7   7  12      102.34      150.11     31.01 o 
  -6   8  12     2078.92     2322.22    142.77 o 
  -4   8  12     1985.81     2286.96    118.22 o 
  -2   8  12     1005.68      783.27     45.70 o 
   0   8  12     1141.57     1130.66     63.70 o 
   2   8  12        8.41       30.12      8.45 o 
   4   8  12     1176.62     1240.15    121.73 o 
   6   8  12     2224.08     2153.59    143.17 o 
   8   8  12      567.46      503.27     48.20 o 
  -7   9  12     3634.83     3635.84    207.22 o 
  -5   9  12      672.81      637.01     51.20 o 
  -3   9  12      569.69      660.68    115.25 o 
  -1   9  12    21197.43    21497.06    539.07 o 
   1   9  12        5.04       31.59     12.28 o 
   3   9  12    14832.23    15976.03    736.84 o 
   5   9  12    14138.92    14397.28    375.74 o 
   7   9  12     4157.14     4340.14    185.79 o 
   9   9  12        9.31       51.57     20.37 o 
  -8  10  12     1126.88     1214.29    100.96 o 
  -6  10  12       15.71       88.89     24.95 o 
  -4  10  12       65.38      135.69     43.92 o 
  -2  10  12     1607.43     1596.56     75.52 o 
   0  10  12      733.86      609.60     58.38 o 
   2  10  12      105.87      113.18     19.45 o 
   4  10  12     1354.45     1511.44     80.62 o 
   6  10  12      508.24      422.41     40.01 o 
   8  10  12     2148.67     2121.45    156.97 o 
  10  10  12      428.10      467.80     78.63 o 
  -9  11  12     1260.60     1220.86     93.67 o 
  -7  11  12      829.52      906.57     63.32 o 
  -5  11  12       68.02       60.71     23.87 o 
  -3  11  12     3580.13     3797.05    184.21 o 
  -1  11  12      140.28      164.50     37.47 o 
   1  11  12     2067.42     2109.60    127.50 o 
   3  11  12     2137.02     2183.65    127.54 o 
   5  11  12     1270.16     1126.71     77.87 o 
   7  11  12     2023.28     1831.23    124.29 o 
   9  11  12      473.66      352.49     49.31 o 
  11  11  12     2216.51     1863.40    119.25 o 
  -8  12  12     1154.97     1000.65     97.39 o 
  -6  12  12      170.84      178.54     30.27 o 
  -4  12  12      126.41      103.49     28.91 o 
  -2  12  12        0.13       84.50     18.41 o 
   0  12  12      949.65      918.45     57.63 o 
   2  12  12       16.74       54.90     25.69 o 
   4  12  12     2007.73     1843.28    124.47 o 
   6  12  12      125.78      110.16     24.59 o 
   8  12  12      227.51      132.54     23.26 o 
  -7  13  12     3785.82     3723.49    182.23 o 
  -5  13  12        5.80       63.76     28.06 o 
  -3  13  12     8060.87     8231.29    170.02 o 
  -1  13  12      766.07      835.12     68.56 o 
   1  13  12     5741.75     5986.39    286.15 o 
   3  13  12       33.36       61.54     17.76 o 
   5  13  12      299.87      357.65    133.76 o 
   7  13  12       16.98       61.60     23.36 o 
  -6  14  12      895.14      763.82     88.34 o 
  -4  14  12        0.03       34.95     41.16 o 
  -2  14  12     3256.05     3181.28    221.67 o 
   0  14  12       33.87      100.17     22.27 o 
   2  14  12       44.86      137.33     28.03 o 
   4  14  12      141.62      179.00     39.81 o 
   6  14  12      376.45      280.67     72.72 o 
  -3  15  12     2308.43     2478.84    197.92 o 
  -1  15  12       82.07      114.31     29.02 o 
   1  15  12      446.71      428.72     48.97 o 
   3  15  12     1159.29     1152.06    462.03 o 
   0   1  13      307.64      352.68     46.65 o 
  -1   2  13      303.21      318.54     33.72 o 
   1   2  13     5260.34     5487.08    172.02 o 
  -2   3  13       21.38       50.36     14.21 o 
   0   3  13     6699.46     6705.63    262.47 o 
   2   3  13      159.29      129.13     17.55 o 
  -3   4  13      252.40      272.46     26.06 o 
  -1   4  13      850.61      977.48     68.41 o 
   1   4  13     5231.50     5228.57    175.77 o 
   3   4  13      954.05      975.90     86.42 o 
  -4   5  13     8220.81     8637.00    322.26 o 
  -2   5  13     9386.03     9787.54    251.54 o 
   0   5  13      146.60      124.34     19.13 o 
   2   5  13    11993.29    12072.10    422.09 o 
   4   5  13     1247.84     1315.25     92.63 o 
  -5   6  13     6805.79     6922.59    141.03 o 
  -3   6  13       39.38       40.47     15.77 o 
  -1   6  13      770.25      718.10     57.15 o 
   1   6  13    10582.69    10482.96    334.49 o 
   3   6  13      120.76      127.25     24.36 o 
   5   6  13     2345.28     2273.20    112.69 o 
  -6   7  13      210.75      304.56     39.68 o 
  -4   7  13      713.13      629.82     67.90 o 
  -2   7  13      466.69      572.74     35.94 o 
   0   7  13       12.00       31.62      9.64 o 
   2   7  13     2108.64     2218.63     99.43 o 
   4   7  13     5352.90     5487.14    219.23 o 
   6   7  13       16.20       19.97     21.65 o 
  -7   8  13      288.94      284.51     53.17 o 
  -5   8  13      688.05      512.22     62.06 o 
  -3   8  13     6411.15     6708.36    138.85 o 
  -1   8  13     7572.88     7539.56    164.27 o 
   1   8  13     2299.44     2055.70    103.77 o 
   3   8  13      100.28       92.95     14.23 o 
   5   8  13     1764.43     1516.52     78.92 o 
   7   8  13      139.84      121.83     26.81 o 
  -8   9  13     9067.71     8728.94    569.90 o 
  -6   9  13       14.81       60.50     15.36 o 
  -4   9  13     1472.89     1474.39    141.32 o 
  -2   9  13      352.65      320.84     28.57 o 
   0   9  13     3698.72     3801.56    157.88 o 
   2   9  13      118.98      123.63     26.22 o 
   4   9  13     3411.73     3503.87    129.28 o 
   6   9  13       21.65       63.10     11.88 o 
   8   9  13     1333.21     1232.75    101.39 o 
  -9  10  13     1024.80      948.83    140.54 o 
  -7  10  13     3645.33     3406.28    218.36 o 
  -5  10  13     2411.17     2463.83    134.24 o 
  -3  10  13     5186.16     5249.34    214.73 o 
  -1  10  13       17.67       42.70     14.62 o 
   1  10  13     5693.10     5972.71    201.31 o 
   3  10  13       94.15       64.83     21.14 o 
   5  10  13      257.85      286.85     47.24 o 
   7  10  13       19.03       68.05     23.72 o 
   9  10  13      144.68      193.21     35.16 o 
 -10  11  13      614.66      442.81     55.42 o 
  -8  11  13       46.66       70.98     20.36 o 
  -6  11  13       32.27       44.83     20.95 o 
  -4  11  13      240.71      316.89     89.38 o 
  -2  11  13       82.53       85.05     24.27 o 
   0  11  13       15.39       69.13     14.74 o 
   2  11  13       11.83       59.21     14.83 o 
   4  11  13     2055.84     2005.33     96.80 o 
   6  11  13     1465.96     1246.09    102.00 o 
   8  11  13       27.21       85.64     36.45 o 
  10  11  13       21.91      110.07     24.00 o 
  -9  12  13      444.08      301.38     51.22 o 
  -7  12  13      504.94      531.67     73.88 o 
  -5  12  13      168.33      126.58     24.01 o 
  -3  12  13      754.72      702.44     69.63 o 
  -1  12  13       18.32       45.75     16.80 o 
   1  12  13     3281.46     3193.28    175.89 o 
   3  12  13      763.39      723.35     46.52 o 
   5  12  13     2596.21     2337.06    178.14 o 
   7  12  13     2279.45     2688.53    209.78 o 
   9  12  13     1571.28     1593.29    169.93 o 
  -6  13  13      198.79      233.95     61.13 o 
  -4  13  13     3468.62     3526.77    185.09 o 
  -2  13  13      366.36      331.05     44.69 o 
   0  13  13     3923.97     4232.28    181.78 o 
   2  13  13     2036.78     2085.96    166.68 o 
   4  13  13     4759.66     4511.49    324.11 o 
   6  13  13       65.79       23.04     23.31 o 
  -5  14  13        1.61       65.81     19.80 o 
  -3  14  13       23.12      125.45     30.35 o 
  -1  14  13       52.36       65.67     81.91 o 
   1  14  13     3818.03     4160.91    201.59 o 
   3  14  13      134.10      121.00     28.59 o 
   5  14  13       17.75       89.70     18.25 o 
   0  15  13      808.40      804.74     54.32 o 
   1   1  14    11888.36    11980.74    198.67 o 
   0   2  14      827.64      952.69     67.53 o 
   2   2  14     4180.52     3861.31    208.66 o 
  -1   3  14      895.99      909.87     61.02 o 
   1   3  14       21.15       42.81     16.72 o 
   3   3  14     7761.86     8020.49    342.62 o 
  -2   4  14     2514.51     2615.30    146.43 o 
   0   4  14    10957.49    11020.14    148.39 o 
   2   4  14     1175.08     1013.11     71.48 o 
   4   4  14      863.46      757.12     42.62 o 
  -3   5  14     4357.38     4428.06    179.46 o 
  -1   5  14    19116.78    18858.23    351.03 o 
   1   5  14      237.37      302.36     25.89 o 
   3   5  14      487.36      413.94     45.24 o 
   5   5  14     6154.15     5758.40    177.32 o 
  -4   6  14     4139.07     4227.17    116.04 o 
  -2   6  14        2.49       39.74     16.95 o 
   0   6  14     1400.05     1248.28     98.61 o 
   2   6  14     1656.29     1564.11    102.82 o 
   4   6  14       64.43       43.03      9.96 o 
   6   6  14     1127.03      986.17     53.27 o 
  -5   7  14       54.95       96.90     35.59 o 
  -3   7  14      868.25      895.79     70.25 o 
  -1   7  14       30.01       56.54     16.29 o 
   1   7  14     4639.98     4763.67    213.67 o 
   3   7  14     5512.93     5447.97    119.35 o 
   5   7  14        1.54       21.19     13.38 o 
   7   7  14     1033.51      950.76    111.55 o 
  -6   8  14      754.44      810.23     70.90 o 
  -4   8  14     1019.07      915.72     73.53 o 
  -2   8  14      121.70      151.52     29.07 o 
   0   8  14     1700.72     1645.12    116.49 o 
   2   8  14      858.88      885.55     56.59 o 
   4   8  14     2132.54     2055.10     97.38 o 
   6   8  14      256.71      337.87     36.43 o 
   8   8  14     1823.27     1760.30    104.09 o 
  -7   9  14      522.94      600.05     95.49 o 
  -5   9  14     4525.17     4620.39    192.58 o 
  -3   9  14     8957.41     9769.79    304.26 o 
  -1   9  14      311.32      302.74     27.72 o 
   1   9  14     3568.27     3608.50    228.37 o 
   3   9  14     6291.17     6504.03    174.53 o 
   5   9  14     4994.68     5411.16    205.21 o 
   7   9  14     5043.86     5847.16    434.43 o 
   9   9  14     1623.93     1556.16    115.57 o 
  -8  10  14     1537.65     1820.83    123.12 o 
  -6  10  14       50.08       80.41     29.08 o 
  -4  10  14       14.95       88.03     24.75 o 
  -2  10  14     1121.51     1193.66     86.97 o 
   0  10  14       89.45       68.55     20.57 o 
   2  10  14      627.18      679.42    108.74 o 
   4  10  14      194.55      198.43     28.04 o 
   6  10  14       19.18       91.55     23.79 o 
   8  10  14      754.16      625.01     79.57 o 
  10  10  14      654.79      635.06    150.26 o 
  -9  11  14     1280.77     1167.44    114.66 o 
  -7  11  14      205.43      213.94     48.14 o 
  -5  11  14        4.60       54.14     24.37 o 
  -3  11  14     1408.07     1347.69    109.97 o 
  -1  11  14     1149.61     1226.56     87.46 o 
   1  11  14      849.86      991.37     65.37 o 
   3  11  14      180.48      154.96     42.16 o 
   5  11  14      330.41      287.84     29.32 o 
   7  11  14      112.61       91.56     35.47 o 
   9  11  14     1151.18     1042.37     86.80 o 
  -8  12  14       79.07       73.05     21.27 o 
  -6  12  14      532.05      341.13     60.74 o 
  -4  12  14        0.60       22.77     14.28 o 
  -2  12  14     1844.03     1726.52    149.78 o 
   0  12  14      324.49      338.67     64.84 o 
   2  12  14      422.07      384.49     49.10 o 
   4  12  14      529.98      589.01     59.57 o 
   6  12  14     1511.81     1217.78    186.52 o 
   8  12  14      127.18      128.91     17.57 o 
  -5  13  14       59.17       70.55     25.22 o 
  -3  13  14      693.94      709.80     75.13 o 
  -1  13  14      480.94      513.66     54.69 o 
   1  13  14     1126.08     1089.69     67.49 o 
   3  13  14       25.80       64.33     14.05 o 
   5  13  14     6103.36     6541.34    273.76 o 
  -2  14  14      277.66      326.51     41.97 o 
   0  14  14      143.95      184.69     39.07 o 
   2  14  14      446.66      502.19     55.53 o 
   0   1  15    16982.28    17391.44    282.54 o 
  -1   2  15     1715.93     1657.39     91.32 o 
   1   2  15     4771.38     4852.46    165.58 o 
  -2   3  15      963.98      894.88     52.78 o 
   0   3  15      143.29      117.29     31.30 o 
   2   3  15        3.33       54.70     17.01 o 
  -3   4  15     7854.06     7596.36    461.62 o 
  -1   4  15     1287.31     1193.64     74.89 o 
   1   4  15     2935.08     3245.15    152.01 o 
   3   4  15       16.80       48.25     10.64 o 
  -4   5  15      141.67      104.49     20.50 o 
  -2   5  15       14.88       49.01     12.62 o 
   0   5  15     2377.49     2313.12    104.20 o 
   2   5  15     4874.25     4826.57    145.92 o 
   4   5  15       19.71       61.00     16.39 o 
  -5   6  15      554.03      498.78     79.61 o 
  -3   6  15     2210.91     2287.39    131.64 o 
  -1   6  15     1353.41     1092.87     62.64 o 
   1   6  15      519.59      548.56     46.60 o 
   3   6  15     5051.51     5013.74    263.14 o 
   5   6  15     2775.33     2809.89    175.04 o 
  -6   7  15      477.43      440.97     39.87 o 
  -4   7  15      753.56      693.18     52.56 o 
  -2   7  15     1977.73     1934.85     85.03 o 
   0   7  15      116.24       85.66     12.92 o 
   2   7  15     2467.24     2332.98    119.83 o 
   4   7  15     1379.85     1355.06     88.18 o 
   6   7  15     3879.64     3845.60    138.69 o 
  -7   8  15      489.61      472.52    106.72 o 
  -5   8  15       49.46       61.83     20.05 o 
  -3   8  15      127.17       81.15     29.41 o 
  -1   8  15      644.74      538.61     45.74 o 
   1   8  15     9725.16    10067.54    289.06 o 
   3   8  15      426.97      391.14     31.77 o 
   5   8  15     4141.72     4352.94    243.17 o 
   7   8  15      854.18      881.82    120.65 o 
  -8   9  15      328.33      319.91    115.20 o 
  -6   9  15        0.70       68.52     23.99 o 
  -4   9  15     5990.33     6268.06    268.30 o 
  -2   9  15     3674.64     3611.35    171.71 o 
   0   9  15      734.61      648.48     91.55 o 
   2   9  15      126.57      153.14     18.52 o 
   4   9  15     1051.21      950.23     59.60 o 
   6   9  15      403.47      444.31     49.21 o 
   8   9  15     1210.48     1118.60     99.67 o 
  -9  10  15     1198.71     1115.56     85.20 o 
  -7  10  15      745.61      691.77     59.24 o 
  -5  10  15       57.98       56.81     21.19 o 
  -3  10  15       19.83       43.16     18.73 o 
  -1  10  15      397.03      458.56     43.00 o 
   1  10  15     1493.62     1426.82     82.10 o 
   3  10  15     1802.86     1797.76    139.05 o 
   5  10  15       66.75       83.17     21.55 o 
   7  10  15        2.78       87.56     23.40 o 
   9  10  15      121.19       83.46     24.33 o 
  -8  11  15     1557.54     1563.23    139.03 o 
  -6  11  15      536.73      523.49     49.87 o 
  -4  11  15     1776.20     1649.41    126.07 o 
  -2  11  15      412.42      297.33     38.54 o 
   0  11  15     1907.73     2288.75    153.30 o 
   2  11  15       23.17       50.63     29.94 o 
   4  11  15      155.28      164.45     20.57 o 
   6  11  15      115.29      135.34     31.14 o 
   8  11  15     1045.46      983.92     82.36 o 
  -7  12  15      559.55      614.54     68.69 o 
  -5  12  15      469.30      359.95     43.37 o 
  -3  12  15       36.36       54.62     16.87 o 
  -1  12  15     2624.63     2633.37    173.31 o 
   1  12  15      395.85      287.25     38.34 o 
   3  12  15      343.29      432.75     40.36 o 
   5  12  15       56.42       48.02     18.73 o 
   7  12  15       93.39      119.13     27.92 o 
  -4  13  15      241.77      182.16     35.81 o 
  -2  13  15     2906.46     3121.46    203.20 o 
   0  13  15      437.31      622.72     80.73 o 
   2  13  15      242.14      130.95     27.04 o 
   4  13  15      846.02      847.38     63.23 o 
   0   0  16     2273.65     1944.97    295.38 o 
   1   1  16      172.56      219.93     20.80 o 
   0   2  16      142.58      164.68     28.18 o 
   2   2  16      733.42      732.03     50.68 o 
  -1   3  16     9711.26    10834.42    302.95 o 
   1   3  16     5447.00     5754.06    229.07 o 
   3   3  16       86.03      108.78     23.88 o 
  -2   4  16      725.86      605.27     46.97 o 
   0   4  16      371.77      343.08     38.07 o 
   2   4  16     1744.00     1677.41    103.07 o 
   4   4  16     1913.22     1794.44    163.67 o 
  -3   5  16       15.11       25.75     17.34 o 
  -1   5  16       57.69      101.03     22.00 o 
   1   5  16     1147.64     1236.18     66.16 o 
   3   5  16     1151.08      927.70     52.88 o 
   5   5  16      665.60      590.54     44.27 o 
  -4   6  16      174.07      160.41     25.44 o 
  -2   6  16       48.14       66.25     16.96 o 
   0   6  16      245.03      204.29     26.63 o 
   2   6  16      786.76      831.71     59.92 o 
   4   6  16      243.66      255.41     24.11 o 
   6   6  16        8.07       36.26     11.53 o 
  -5   7  16     7457.47     7367.44    286.72 o 
  -3   7  16       66.91       60.38     13.61 o 
  -1   7  16    19575.86    22060.24    735.77 o 
   1   7  16     1218.53     1199.33     79.22 o 
   3   7  16     1965.12     1972.21    108.93 o 
   5   7  16     1287.98     1288.90     85.66 o 
   7   7  16      435.40      516.89     80.75 o 
  -6   8  16     1534.06     1394.11    102.49 o 
  -4   8  16      704.63      794.74     61.22 o 
  -2   8  16     5620.81     5969.98    138.04 o 
   0   8  16      196.98      194.21     35.47 o 
   2   8  16       40.09       98.71     16.44 o 
   4   8  16     3268.88     3464.43    138.55 o 
   6   8  16     1517.49     1636.05    128.59 o 
   8   8  16       15.00       81.77     24.69 o 
  -7   9  16     2662.00     2823.49    161.76 o 
  -5   9  16        1.48       54.42     19.27 o 
  -3   9  16       15.65       59.09     20.91 o 
  -1   9  16     1075.12      921.62     58.42 o 
   1   9  16        9.74       37.84     12.58 o 
   3   9  16     2792.74     2435.94    138.62 o 
   5   9  16        8.71       31.96     15.34 o 
   7   9  16      429.49      383.44     47.65 o 
   9   9  16      906.15      942.71    182.21 o 
  -8  10  16       69.73      116.32     50.95 o 
  -6  10  16     1554.43     1330.28    100.64 o 
  -4  10  16      797.85      809.82     77.13 o 
  -2  10  16     1386.66     1400.64    110.60 o 
   0  10  16      234.07      302.24     57.25 o 
   2  10  16     1686.69     1436.60    102.87 o 
   4  10  16       24.34       66.07     20.09 o 
   6  10  16      702.06      616.31     64.01 o 
   8  10  16      230.35      178.46     37.04 o 
  -7  11  16     1384.80     1291.97     95.07 o 
  -5  11  16      297.79      367.71     43.55 o 
  -3  11  16     2626.92     2477.84    155.36 o 
  -1  11  16      392.52      463.32     69.35 o 
   1  11  16       10.96       37.92     27.20 o 
   3  11  16     1487.48     1626.41     97.15 o 
   5  11  16       11.92       26.58     15.24 o 
   7  11  16     1426.06     1498.58    211.17 o 
  -4  12  16      529.66      355.56     42.98 o 
  -2  12  16       12.36       51.80     18.22 o 
   0  12  16        1.70       97.97     19.33 o 
   2  12  16     1879.09     1841.77    105.66 o 
   4  12  16     1404.22     1107.59    101.29 o 
  -1  13  16      235.40      305.50     41.28 o 
   1  13  16      222.90      187.36     38.11 o 
   0   1  17     1990.56     2329.85    125.21 o 
  -1   2  17     2180.12     2464.01    121.69 o 
   1   2  17      757.11      879.26     57.28 o 
  -2   3  17     5427.41     5978.28    185.53 o 
   0   3  17     2026.13     2036.77     82.51 o 
   2   3  17     4078.72     4273.02    150.69 o 
  -3   4  17     2150.79     1805.21    100.04 o 
  -1   4  17     2590.96     2947.17    115.39 o 
   1   4  17     8236.07     8336.56    218.97 o 
   3   4  17     4071.95     3909.01    152.25 o 
  -4   5  17     2906.47     2878.59    193.93 o 
  -2   5  17      916.69      948.64     59.05 o 
   0   5  17        4.60       45.01     20.56 o 
   2   5  17      296.52      336.63     35.30 o 
   4   5  17      302.92      337.46     31.60 o 
  -5   6  17     1162.90     1030.04     67.77 o 
  -3   6  17      810.45      773.62     52.40 o 
  -1   6  17     2807.13     3241.39    131.89 o 
   1   6  17     1234.43     1111.26     92.02 o 
   3   6  17      615.35      588.59     43.93 o 
   5   6  17        8.17       33.40     13.40 o 
  -6   7  17       79.88       92.49     23.58 o 
  -4   7  17     2590.17     2505.57     96.19 o 
  -2   7  17      165.18      161.78     29.69 o 
   0   7  17     1313.52     1143.25     89.29 o 
   2   7  17     2544.04     2343.44    122.42 o 
   4   7  17        8.38       45.85     12.56 o 
   6   7  17     2099.37     2116.93    151.37 o 
  -7   8  17     1134.29     1190.07    113.01 o 
  -5   8  17      264.50      314.71     35.11 o 
  -3   8  17       22.00       37.03     24.37 o 
  -1   8  17     1572.77     1577.31     85.54 o 
   1   8  17     1777.72     1516.88    110.43 o 
   3   8  17      881.00      723.49     65.87 o 
   5   8  17       21.81       49.74     18.09 o 
   7   8  17     2447.32     2412.99    227.14 o 
  -8   9  17     1446.28     1105.80    128.55 o 
  -6   9  17      469.17      470.08     47.97 o 
  -4   9  17      222.77      161.29     37.03 o 
  -2   9  17        7.40      133.89     28.82 o 
   0   9  17     1373.41     1197.28     76.22 o 
   2   9  17       70.69       88.64     17.66 o 
   4   9  17       17.44       59.82     15.06 o 
   6   9  17       26.01       83.40     20.57 o 
   8   9  17      630.17      677.73     80.33 o 
  -7  10  17     2894.80     3060.33    219.64 o 
  -5  10  17      343.46      247.69     31.74 o 
  -3  10  17      981.72      847.19     83.03 o 
  -1  10  17     1381.66     1397.16    102.80 o 
   1  10  17      356.14      251.82     61.10 o 
   3  10  17      239.10      276.93     42.58 o 
   5  10  17       99.77      142.35     29.27 o 
   7  10  17       58.47       66.43     19.17 o 
  -6  11  17      160.15      110.64     29.16 o 
  -4  11  17     1748.19     1940.95    136.09 o 
  -2  11  17        0.47       73.77     22.94 o 
   0  11  17     1970.90     2172.42    142.11 o 
   2  11  17       25.82       45.83     31.71 o 
   4  11  17     1249.76     1341.19    184.92 o 
   6  11  17      136.90      192.53     32.68 o 
  -3  12  17       20.63       97.89     21.59 o 
  -1  12  17        1.25       42.44     16.30 o 
   1  12  17      473.47      503.94     59.70 o 
   3  12  17       35.32      109.60     75.86 o 
   1   1  18    19434.75    21575.65    423.08 o 
   0   2  18     3768.35     3712.35    135.60 o 
   2   2  18     7418.71     7378.83    194.95 o 
  -1   3  18    11050.59    11835.28    427.39 o 
   1   3  18     2043.30     2220.84    104.38 o 
   3   3  18       52.39       75.85     24.23 o 
  -2   4  18      627.10      597.38     44.03 o 
   0   4  18      761.01      550.88     36.75 o 
   2   4  18       21.70       49.32     15.92 o 
   4   4  18      430.60      372.43     34.12 o 
  -3   5  18      372.21      410.59     33.70 o 
  -1   5  18     2601.13     2304.10    106.31 o 
   1   5  18     3290.49     3143.78    139.51 o 
   3   5  18     1335.95     1275.94     91.21 o 
   5   5  18      385.37      243.29     38.50 o 
  -4   6  18       25.62       55.29     18.99 o 
  -2   6  18       40.92      113.53     21.48 o 
   0   6  18     1730.75     1776.28     74.87 o 
   2   6  18      870.67      767.98     50.44 o 
   4   6  18       57.57       84.25     19.45 o 
   6   6  18       53.15       86.97     25.54 o 
  -5   7  18     6327.03     7031.52    215.75 o 
  -3   7  18       21.13       63.53     16.02 o 
  -1   7  18      726.48      726.99     89.64 o 
   1   7  18      858.39      937.94     69.33 o 
   3   7  18     6014.56     6275.29    301.19 o 
   5   7  18       41.85       54.36     34.65 o 
   7   7  18     1099.46     1113.63    103.31 o 
  -6   8  18        2.06       41.25     15.81 o 
  -4   8  18       20.71       27.43     25.30 o 
  -2   8  18       18.74       72.54     22.71 o 
   0   8  18      334.21      306.43     31.56 o 
   2   8  18       19.53       68.82     21.14 o 
   4   8  18       22.18       72.14     14.08 o 
   6   8  18       77.10       98.30     22.07 o 
   8   8  18        6.25       41.94     23.26 o 
  -7   9  18       10.89       64.03     20.04 o 
  -5   9  18       48.49      118.35     25.35 o 
  -3   9  18      323.53      349.97     45.92 o 
  -1   9  18       11.25       49.17     17.37 o 
   1   9  18     1465.58     1329.95     62.45 o 
   3   9  18      314.90      344.02     78.40 o 
   5   9  18     1767.00     1520.60    132.52 o 
   7   9  18     3300.85     3354.78    289.92 o 
  -6  10  18      124.35      115.95     25.14 o 
  -4  10  18        0.98       80.09     27.25 o 
  -2  10  18       34.21      100.51     21.64 o 
   0  10  18      313.98      303.51     36.08 o 
   2  10  18      294.10      364.95     31.99 o 
   4  10  18      201.77      178.04     27.47 o 
   6  10  18      340.86      308.32     40.09 o 
  -3  11  18     1296.08     1318.42    126.53 o 
  -1  11  18     2383.02     2823.22    177.84 o 
   1  11  18     1624.92     1689.96    145.05 o 
   3  11  18       33.63       52.95     19.36 o 
   0   1  19        1.95       77.80     20.09 o 
  -1   2  19      230.16      280.49     30.99 o 
   1   2  19     1123.07     1158.27     74.38 o 
  -2   3  19     2744.13     2905.83    144.85 o 
   0   3  19     2548.40     2643.27    120.39 o 
   2   3  19      635.27      641.19     43.04 o 
  -3   4  19     2080.46     1917.00    103.03 o 
  -1   4  19      386.23      419.64     69.43 o 
   1   4  19      974.60      939.69     53.07 o 
   3   4  19        9.73       39.55     17.82 o 
  -4   5  19      512.86      449.09     35.83 o 
  -2   5  19     2716.65     2764.68    195.13 o 
   0   5  19     1650.62     1807.33     80.03 o 
   2   5  19     1283.91     1148.93     67.95 o 
   4   5  19       18.23       52.75     18.67 o 
  -5   6  19       64.97       84.45     20.92 o 
  -3   6  19      372.40      292.30     24.63 o 
  -1   6  19     2022.34     2205.02    142.99 o 
   1   6  19      540.64      594.36     48.23 o 
   3   6  19     2272.65     2240.97    133.40 o 
   5   6  19       41.01      112.84     26.77 o 
  -6   7  19      724.35      795.46     79.35 o 
  -4   7  19     2773.38     2712.49    150.75 o 
  -2   7  19      367.58      326.38     45.78 o 
   0   7  19     5576.01     6141.68    276.91 o 
   2   7  19       27.41       63.73     14.97 o 
   4   7  19     1391.87     1295.80     68.18 o 
   6   7  19      235.56      322.57     69.30 o 
  -7   8  19       19.13       87.94     41.46 o 
  -5   8  19       32.27       68.24     49.83 o 
  -3   8  19      242.84      219.99    106.64 o 
  -1   8  19      733.37      721.92     58.40 o 
   1   8  19      114.64      148.71     50.36 o 
   3   8  19       24.16       58.65     15.87 o 
   5   8  19      426.47      439.36     53.90 o 
   7   8  19      958.49      870.49     75.03 o 
  -4   9  19       15.82      141.42    109.96 o 
  -2   9  19      547.94      673.20     59.27 o 
   0   9  19      102.98      101.32     20.53 o 
   2   9  19       21.30       42.19     21.38 o 
   4   9  19      902.76     1067.15     98.33 o 
  -3  10  19       11.60       86.22     30.59 o 
  -1  10  19     1932.64     1992.56    144.56 o 
   1  10  19      159.12      171.43     28.00 o 
   3  10  19     1259.96     1100.96     90.11 o 
   0   0  20     5472.23     6441.40   1564.45 o 
   1   1  20      294.23      282.34     42.03 o 
   0   2  20       66.83       88.02     18.13 o 
   2   2  20      418.34      380.18     68.14 o 
  -1   3  20      191.74      207.86     43.06 o 
   1   3  20      758.07      742.95     45.87 o 
   3   3  20     1693.98     1579.08    106.25 o 
  -2   4  20      310.86      232.76     42.05 o 
   0   4  20        1.55       53.54     18.11 o 
   2   4  20        1.11       62.39     17.29 o 
   4   4  20      835.83      811.69     65.47 o 
  -3   5  20       99.44       86.32     36.87 o 
  -1   5  20     1144.46     1078.85     67.43 o 
   1   5  20      631.36      640.47     54.81 o 
   3   5  20     3741.02     3795.38    156.33 o 
   5   5  20      200.57      184.82     37.47 o 
  -4   6  20        9.62       20.61     16.92 o 
  -2   6  20     2502.68     2387.07    114.37 o 
   0   6  20      399.94      383.07     40.04 o 
   2   6  20      522.59      523.95     46.99 o 
   4   6  20      409.39      405.14     36.57 o 
   6   6  20       69.61       99.95     34.27 o 
  -5   7  20        0.38       58.46     33.94 o 
  -3   7  20      281.49      283.24     39.92 o 
  -1   7  20     8485.87     8571.13    270.44 o 
   1   7  20      860.33      847.43     78.28 o 
   3   7  20      741.85      635.68     51.65 o 
   5   7  20      585.83      613.54     52.11 o 
  -4   8  20      417.46      396.05     43.32 o 
  -2   8  20      278.48      265.06     40.89 o 
   0   8  20       44.61       54.43     19.77 o 
   2   8  20      698.31      662.83     87.54 o 
   4   8  20       20.59       64.20     26.17 o 
  -3   9  20        7.99       51.99     39.08 o 
  -1   9  20      538.19      501.06     53.42 o 
   1   9  20        0.22       47.16     19.21 o 
   3   9  20     1266.92     1380.68    114.38 o 
   0   1  21     1421.55     1581.92    104.75 o 
  -1   2  21      413.00      451.42     43.16 o 
   1   2  21       70.06       93.10     21.93 o 
  -2   3  21     1636.38     1432.67    135.53 o 
   0   3  21       39.70       63.68     16.42 o 
   2   3  21     2502.22     2216.98    109.19 o 
  -3   4  21     1088.88     1104.12    100.12 o 
  -1   4  21     1431.68     1508.44    163.10 o 
   1   4  21       85.19      175.49     35.05 o 
   3   4  21       61.31       46.27     10.95 o 
  -4   5  21      306.57      306.73     41.13 o 
  -2   5  21      257.15      168.60     25.53 o 
   0   5  21       11.59       59.71     31.16 o 
   2   5  21      221.92      183.83     36.28 o 
   4   5  21      400.75      365.73     40.08 o 
  -5   6  21       76.63      164.09     30.76 o 
  -3   6  21      291.34      286.57     69.70 o 
  -1   6  21       76.34      125.65     29.82 o 
   1   6  21      120.36       74.22     18.43 o 
   3   6  21      789.52      727.78     61.49 o 
   5   6  21      694.34      653.74    109.96 o 
  -4   7  21      715.51      587.05     73.73 o 
  -2   7  21      100.27      175.24     27.54 o 
   0   7  21      109.75      143.96     37.33 o 
   2   7  21       41.36       59.89     29.16 o 
   4   7  21     1627.57     1756.19    105.66 o 
  -1   8  21       17.82       61.61     61.38 o 
   1   8  21      888.15      799.57     71.75 o 
   1   1  22      931.65      947.75    109.75 o 
   0   2  22        4.43       37.31     19.22 o 
   2   2  22      355.24      350.64     39.26 o 
  -1   3  22      775.70      742.74     48.50 o 
   1   3  22        9.30       70.48     16.15 o 
   3   3  22       23.34       57.56     16.27 o 
  -2   4  22     1685.37     1490.50    110.59 o 
   0   4  22     4331.76     4438.01    199.06 o 
   2   4  22       96.70       95.81     22.65 o 
   4   4  22        3.17       52.12     16.00 o 
  -3   5  22     1532.65     1635.17     88.58 o 
  -1   5  22      159.01      180.38     41.82 o 
   1   5  22      186.13      166.93     25.28 o 
   3   5  22       36.39       94.08     24.14 o 
  -2   6  22      405.10      343.84     47.36 o 
   0   6  22      243.68      203.57     29.09 o 
   2   6  22      427.54      366.49     47.99 o 
   0   1  23       61.78       88.74     23.25 o 
  -1   2  23       27.41       65.95     19.34 o 
   1   2  23       47.74      103.83     32.09 o 
  -2   3  23      131.53      109.20     21.12 o 
   0   3  23     1112.86     1082.64     62.62 o 
   2   3  23      212.30      159.83     22.49 o 
  -1   4  23        5.50       78.77     23.01 o 
   1   4  23     3722.26     3921.06    202.03 o 
                                                 
